# Supplementary material for: Quantitative proteomic analysis reveals different characteristics of bladder cancer cells after exposure to bisphenol A
Source: FEBS Open Bio. 2026 Feb 25;16(7):1428–38. doi: 10.1002/2211-5463.70221 (PMC13327066; doi:10.1002/2211-5463.70221)
Supplement: Supplementary file 1 — Table S1. Significantly differentially expressed proteins in the BPA group compared to the control group in T24 cells (130 proteins) and UMUC cells (182 proteins). Table S2. The full set of KEGG pathway and GO enrichment analysis results generated from the proteomic profiling of T24 cells. Table S3. The full set of KEGG pathway and GO enrichment analysis results generated from the proteomic profiling of UMUC cells. Table S4. Significantly enriched signaling pathways in GO analysis of T24 cells and UMUC cells. Table S5. The full set of KEGG pathway and GO enrichment analysis results generated from the transcriptomic profiling of T24 cells and UMUC cells. [file FEB4-16-1428-s001.xlsx]

## Sheet: Table S1
Table S1. Significantly differentially expressed proteins in the BPA group compared to the control group in T24 cells (130 proteins) and UMUC cells (182 proteins).
T24						UMUC
Accession	Description	Gene	Regulation			Accession	Description	Gene	Regulation
A0A8Q3SIY9	Actin filament associated protein 1 like 2 OS=Homo sapiens OX=9606 GN=AFAP1L2 PE=1 SV=1	AFAP1L2	down			A0A1B0GTU4	Paxillin OS=Homo sapiens OX=9606 GN=PXN PE=1 SV=1	PXN	up
C9JTK6	Obg like ATPase 1 (Fragment) OS=Homo sapiens OX=9606 GN=OLA1 PE=1 SV=1	OLA1	down			A0A1B0GUL3	Gse1 coiled-coil protein (Fragment) OS=Homo sapiens OX=9606 GN=GSE1 PE=1 SV=1	GSE1	up
G3V4Y7	Kinectin 1 OS=Homo sapiens OX=9606 GN=KTN1 PE=1 SV=1	KTN1	down			A0A1W2PSE7	HLA class I histocompatibility antigen, A alpha chain OS=Homo sapiens OX=9606 GN=HLA-A PE=1 SV=1	HLA-A	up
O14512	Suppressor of cytokine signaling 7 OS=Homo sapiens OX=9606 GN=SOCS7 PE=1 SV=2	SOCS7	down			A0A7P0TAN4	Uncharacterized protein OS=Homo sapiens OX=9606 GN=LOC122539214 PE=1 SV=1	LOC122539214	up
O14559	Rho GTPase-activating protein 33 OS=Homo sapiens OX=9606 GN=ARHGAP33 PE=1 SV=2	ARHGAP33	down			A0A804CD06	Serine/threonine-protein phosphatase 2A activator OS=Homo sapiens OX=9606 GN=PTPA PE=1 SV=1	PTPA	up
O14683	Tumor protein p53-inducible protein 11 OS=Homo sapiens OX=9606 GN=TP53I11 PE=1 SV=2	TP53I11	down			A0A8V8TPI8	Golgin A4 OS=Homo sapiens OX=9606 GN=GOLGA4 PE=1 SV=1	GOLGA4	down
O14827	Ras-specific guanine nucleotide-releasing factor 2 OS=Homo sapiens OX=9606 GN=RASGRF2 PE=1 SV=2	RASGRF2	down			A6NI28	Rho GTPase-activating protein 42 OS=Homo sapiens OX=9606 GN=ARHGAP42 PE=1 SV=3	ARHGAP42	down
O15083	ERC protein 2 OS=Homo sapiens OX=9606 GN=ERC2 PE=1 SV=3	ERC2	down			A8K968	Erythrocyte membrane protein band 4.1 like 3 OS=Homo sapiens OX=9606 GN=EPB41L3 PE=1 SV=1	EPB41L3	up
O15550	Lysine-specific demethylase 6A OS=Homo sapiens OX=9606 GN=KDM6A PE=1 SV=2	KDM6A	down			A8MWL7	Transmembrane protein 14DP OS=Homo sapiens OX=9606 GN=TMEM14DP PE=5 SV=2	TMEM14DP	down
O15553	Pyrin OS=Homo sapiens OX=9606 GN=MEFV PE=1 SV=1	MEFV	down			A9Z1Z3	Fer-1-like protein 4 OS=Homo sapiens OX=9606 GN=FER1L4 PE=2 SV=1	FER1L4	up
P01011	Alpha-1-antichymotrypsin OS=Homo sapiens OX=9606 GN=SERPINA3 PE=1 SV=2	SERPINA3	down			B7Z4J8	Zinc finger protein 346 OS=Homo sapiens OX=9606 GN=ZNF346 PE=1 SV=1	ZNF346	up
P01857	Immunoglobulin heavy constant gamma 1 OS=Homo sapiens OX=9606 GN=IGHG1 PE=1 SV=2	IGHG1	down			C9J798	Ras GTPase-activating protein 4B OS=Homo sapiens OX=9606 GN=RASA4B PE=3 SV=2	RASA4B	down
P05129	Protein kinase C gamma type OS=Homo sapiens OX=9606 GN=PRKCG PE=1 SV=3	PRKCG	down			C9JRL6	EMAP like 2 OS=Homo sapiens OX=9606 GN=EML2 PE=1 SV=2	EML2	down
P13637	Sodium/potassium-transporting ATPase subunit alpha-3 OS=Homo sapiens OX=9606 GN=ATP1A3 PE=1 SV=3	ATP1A3	down			C9JTK6	Obg like ATPase 1 (Fragment) OS=Homo sapiens OX=9606 GN=OLA1 PE=1 SV=1	OLA1	up
P15509	Granulocyte-macrophage colony-stimulating factor receptor subunit alpha OS=Homo sapiens OX=9606 GN=CSF2RA PE=1 SV=1	CSF2RA	down			E9PGC5	protein-tyrosine-phosphatase OS=Homo sapiens OX=9606 GN=PTPRK PE=1 SV=1	PTPRK	up
P24723	Protein kinase C eta type OS=Homo sapiens OX=9606 GN=PRKCH PE=1 SV=4	PRKCH	down			H0YAZ8	MTSS I-BAR domain containing 1 (Fragment) OS=Homo sapiens OX=9606 GN=MTSS1 PE=1 SV=1	MTSS1	down
P25963	NF-kappa-B inhibitor alpha OS=Homo sapiens OX=9606 GN=NFKBIA PE=1 SV=1	NFKBIA	down			O14495	Phospholipid phosphatase 3 OS=Homo sapiens OX=9606 GN=PLPP3 PE=1 SV=1	PLPP3	up
P33908	Mannosyl-oligosaccharide 1,2-alpha-mannosidase IA OS=Homo sapiens OX=9606 GN=MAN1A1 PE=1 SV=3	MAN1A1	down			O14558	Heat shock protein beta-6 OS=Homo sapiens OX=9606 GN=HSPB6 PE=1 SV=2	HSPB6	up
P34910	Protein EVI2B OS=Homo sapiens OX=9606 GN=EVI2B PE=1 SV=2	EVI2B	down			O15083	ERC protein 2 OS=Homo sapiens OX=9606 GN=ERC2 PE=1 SV=3	ERC2	up
P43353	Aldehyde dehydrogenase family 3 member B1 OS=Homo sapiens OX=9606 GN=ALDH3B1 PE=1 SV=1	ALDH3B1	down			O15264	Mitogen-activated protein kinase 13 OS=Homo sapiens OX=9606 GN=MAPK13 PE=1 SV=1	MAPK13	down
P52895	Aldo-keto reductase family 1 member C2 OS=Homo sapiens OX=9606 GN=AKR1C2 PE=1 SV=3	AKR1C2	down			O43291	Kunitz-type protease inhibitor 2 OS=Homo sapiens OX=9606 GN=SPINT2 PE=1 SV=2	SPINT2	up
P53355	Death-associated protein kinase 1 OS=Homo sapiens OX=9606 GN=DAPK1 PE=1 SV=6	DAPK1	down			O43566	Regulator of G-protein signaling 14 OS=Homo sapiens OX=9606 GN=RGS14 PE=1 SV=4	RGS14	down
P55040	GTP-binding protein GEM OS=Homo sapiens OX=9606 GN=GEM PE=1 SV=1	GEM	down			O60353	Frizzled-6 OS=Homo sapiens OX=9606 GN=FZD6 PE=1 SV=2	FZD6	up
P78348	Acid-sensing ion channel 1 OS=Homo sapiens OX=9606 GN=ASIC1 PE=1 SV=3	ASIC1	down			O60488	Long-chain-fatty-acid--CoA ligase 4 OS=Homo sapiens OX=9606 GN=ACSL4 PE=1 SV=2	ACSL4	down
Q14512	Fibroblast growth factor-binding protein 1 OS=Homo sapiens OX=9606 GN=FGFBP1 PE=1 SV=1	FGFBP1	down			O75051	Plexin-A2 OS=Homo sapiens OX=9606 GN=PLXNA2 PE=1 SV=4	PLXNA2	down
Q14584	Zinc finger protein 266 OS=Homo sapiens OX=9606 GN=ZNF266 PE=1 SV=2	ZNF266	down			O75155	Cullin-associated NEDD8-dissociated protein 2 OS=Homo sapiens OX=9606 GN=CAND2 PE=1 SV=3	CAND2	down
Q1ZZU3	DNA repair protein SWI5 homolog OS=Homo sapiens OX=9606 GN=SWI5 PE=1 SV=1	SWI5	down			O75326	Semaphorin-7A OS=Homo sapiens OX=9606 GN=SEMA7A PE=1 SV=1	SEMA7A	down
Q5BKX6	Solute carrier family 45 member 4 OS=Homo sapiens OX=9606 GN=SLC45A4 PE=1 SV=2	SLC45A4	down			O75843	AP-1 complex subunit gamma-like 2 OS=Homo sapiens OX=9606 GN=AP1G2 PE=1 SV=1	AP1G2	down
Q5VV52	Zinc finger protein 691 OS=Homo sapiens OX=9606 GN=ZNF691 PE=1 SV=2	ZNF691	down			O76061	Stanniocalcin-2 OS=Homo sapiens OX=9606 GN=STC2 PE=1 SV=1	STC2	up
Q7L5N7	Lysophosphatidylcholine acyltransferase 2 OS=Homo sapiens OX=9606 GN=LPCAT2 PE=1 SV=1	LPCAT2	down			O95267	RAS guanyl-releasing protein 1 OS=Homo sapiens OX=9606 GN=RASGRP1 PE=1 SV=2	RASGRP1	down
Q7RTZ1	Ovochymase-2 OS=Homo sapiens OX=9606 GN=OVCH2 PE=3 SV=2	OVCH2	down			O95278	Laforin OS=Homo sapiens OX=9606 GN=EPM2A PE=1 SV=2	EPM2A	up
Q7Z7N9	Transmembrane protein 179B OS=Homo sapiens OX=9606 GN=TMEM179B PE=1 SV=1	TMEM179B	down			O95340	Bifunctional 3'-phosphoadenosine 5'-phosphosulfate synthase 2 OS=Homo sapiens OX=9606 GN=PAPSS2 PE=1 SV=2	PAPSS2	down
Q86UA6	RPA-interacting protein OS=Homo sapiens OX=9606 GN=RPAIN PE=1 SV=2	RPAIN	down			O95476	CTD nuclear envelope phosphatase 1 OS=Homo sapiens OX=9606 GN=CTDNEP1 PE=1 SV=2	CTDNEP1	down
Q86WP2	Vasculin OS=Homo sapiens OX=9606 GN=GPBP1 PE=1 SV=1	GPBP1	down			O95810	Caveolae-associated protein 2 OS=Homo sapiens OX=9606 GN=CAVIN2 PE=1 SV=3	CAVIN2	down
Q86X95	Corepressor interacting with RBPJ 1 OS=Homo sapiens OX=9606 GN=CIR1 PE=1 SV=1	CIR1	down			O95872	G patch domain and ankyrin repeat-containing protein 1 OS=Homo sapiens OX=9606 GN=GPANK1 PE=1 SV=1	GPANK1	down
Q8IZU2	WD repeat-containing protein 17 OS=Homo sapiens OX=9606 GN=WDR17 PE=2 SV=2	WDR17	down			P00751	Complement factor B OS=Homo sapiens OX=9606 GN=CFB PE=1 SV=2	CFB	up
Q8N2U9	Solute carrier family 66 member 2 OS=Homo sapiens OX=9606 GN=SLC66A2 PE=1 SV=1	SLC66A2	down			P00966	Argininosuccinate synthase OS=Homo sapiens OX=9606 GN=ASS1 PE=1 SV=2	ASS1	down
Q8N8E3	Centrosomal protein of 112 kDa OS=Homo sapiens OX=9606 GN=CEP112 PE=1 SV=2	CEP112	down			P01583	Interleukin-1 alpha OS=Homo sapiens OX=9606 GN=IL1A PE=1 SV=1	IL1A	down
Q8TDI0	Chromodomain-helicase-DNA-binding protein 5 OS=Homo sapiens OX=9606 GN=CHD5 PE=1 SV=1	CHD5	down			P01584	Interleukin-1 beta OS=Homo sapiens OX=9606 GN=IL1B PE=1 SV=2	IL1B	up
Q8TEC5	E3 ubiquitin-protein ligase SH3RF2 OS=Homo sapiens OX=9606 GN=SH3RF2 PE=1 SV=3	SH3RF2	down			P02675	Fibrinogen beta chain OS=Homo sapiens OX=9606 GN=FGB PE=1 SV=2	FGB	down
Q92485	Acid sphingomyelinase-like phosphodiesterase 3b OS=Homo sapiens OX=9606 GN=SMPDL3B PE=1 SV=2	SMPDL3B	down			P02787	Serotransferrin OS=Homo sapiens OX=9606 GN=TF PE=1 SV=4	TF	down
Q92966	snRNA-activating protein complex subunit 3 OS=Homo sapiens OX=9606 GN=SNAPC3 PE=1 SV=1	SNAPC3	down			P02788	Lactotransferrin OS=Homo sapiens OX=9606 GN=LTF PE=1 SV=6	LTF	down
Q92982	Ninjurin-1 OS=Homo sapiens OX=9606 GN=NINJ1 PE=1 SV=2	NINJ1	down			P04908	Histone H2A type 1-B/E OS=Homo sapiens OX=9606 GN=H2AC4 PE=1 SV=2	H2AC4	down
Q96EF6	F-box only protein 17 OS=Homo sapiens OX=9606 GN=FBXO17 PE=1 SV=1	FBXO17	down			P05091	Aldehyde dehydrogenase, mitochondrial OS=Homo sapiens OX=9606 GN=ALDH2 PE=1 SV=2	ALDH2	down
Q96N06	Spermatogenesis-associated protein 33 OS=Homo sapiens OX=9606 GN=SPATA33 PE=1 SV=1	SPATA33	down			P05997	Collagen alpha-2(V) chain OS=Homo sapiens OX=9606 GN=COL5A2 PE=1 SV=3	COL5A2	down
Q96PP9	Guanylate-binding protein 4 OS=Homo sapiens OX=9606 GN=GBP4 PE=1 SV=2	GBP4	down			P06401	Progesterone receptor OS=Homo sapiens OX=9606 GN=PGR PE=1 SV=4	PGR	down
Q96QD5	DEP domain-containing protein 7 OS=Homo sapiens OX=9606 GN=DEPDC7 PE=2 SV=1	DEPDC7	down			P07948	Tyrosine-protein kinase Lyn OS=Homo sapiens OX=9606 GN=LYN PE=1 SV=3	LYN	up
Q9BPU6	Dihydropyrimidinase-related protein 5 OS=Homo sapiens OX=9606 GN=DPYSL5 PE=1 SV=1	DPYSL5	down			P08582	Melanotransferrin OS=Homo sapiens OX=9606 GN=MELTF PE=1 SV=2	MELTF	up
Q9BQI5	SH3-containing GRB2-like protein 3-interacting protein 1 OS=Homo sapiens OX=9606 GN=SGIP1 PE=1 SV=2	SGIP1	down			P08631	Tyrosine-protein kinase HCK OS=Homo sapiens OX=9606 GN=HCK PE=1 SV=5	HCK	up
Q9BSU3	N-alpha-acetyltransferase 11 OS=Homo sapiens OX=9606 GN=NAA11 PE=1 SV=3	NAA11	down			P08779	Keratin, type I cytoskeletal 16 OS=Homo sapiens OX=9606 GN=KRT16 PE=1 SV=4	KRT16	up
Q9BUP0	EF-hand domain-containing protein D1 OS=Homo sapiens OX=9606 GN=EFHD1 PE=1 SV=1	EFHD1	down			P09488	Glutathione S-transferase Mu 1 OS=Homo sapiens OX=9606 GN=GSTM1 PE=1 SV=3	GSTM1	down
Q9BYG4	Partitioning defective 6 homolog gamma OS=Homo sapiens OX=9606 GN=PARD6G PE=1 SV=1	PARD6G	down			P0CAP1	Myocardial zonula adherens protein OS=Homo sapiens OX=9606 GN=MYZAP PE=1 SV=1	MYZAP	down
Q9H2L5	Ras association domain-containing protein 4 OS=Homo sapiens OX=9606 GN=RASSF4 PE=1 SV=2	RASSF4	down			P0CG29	Glutathione S-transferase theta-2 OS=Homo sapiens OX=9606 GN=GSTT2 PE=1 SV=1	GSTT2	down
Q9H3G5	Probable serine carboxypeptidase CPVL OS=Homo sapiens OX=9606 GN=CPVL PE=1 SV=2	CPVL	down			P12429	Annexin A3 OS=Homo sapiens OX=9606 GN=ANXA3 PE=1 SV=3	ANXA3	down
Q9H6B1	Zinc finger protein 385D OS=Homo sapiens OX=9606 GN=ZNF385D PE=2 SV=1	ZNF385D	down			P13804	Electron transfer flavoprotein subunit alpha, mitochondrial OS=Homo sapiens OX=9606 GN=ETFA PE=1 SV=1	ETFA	down
Q9HBW9	Adhesion G protein-coupled receptor L4 OS=Homo sapiens OX=9606 GN=ADGRL4 PE=1 SV=3	ADGRL4	down			P14317	Hematopoietic lineage cell-specific protein OS=Homo sapiens OX=9606 GN=HCLS1 PE=1 SV=3	HCLS1	up
Q9NR82	Potassium voltage-gated channel subfamily KQT member 5 OS=Homo sapiens OX=9606 GN=KCNQ5 PE=1 SV=3	KCNQ5	down			P14543	Nidogen-1 OS=Homo sapiens OX=9606 GN=NID1 PE=1 SV=3	NID1	up
Q9NSB8	Homer protein homolog 2 OS=Homo sapiens OX=9606 GN=HOMER2 PE=1 SV=1	HOMER2	down			P16144	Integrin beta-4 OS=Homo sapiens OX=9606 GN=ITGB4 PE=1 SV=5	ITGB4	up
Q9P0K1	Disintegrin and metalloproteinase domain-containing protein 22 OS=Homo sapiens OX=9606 GN=ADAM22 PE=1 SV=1	ADAM22	down			P17023	Zinc finger protein 19 OS=Homo sapiens OX=9606 GN=ZNF19 PE=1 SV=4	ZNF19	down
Q9P244	Leucine-rich repeat and fibronectin type III domain-containing protein 1 OS=Homo sapiens OX=9606 GN=LRFN1 PE=1 SV=2	LRFN1	down			P17707	S-adenosylmethionine decarboxylase proenzyme OS=Homo sapiens OX=9606 GN=AMD1 PE=1 SV=2	AMD1	up
Q9UK32	Ribosomal protein S6 kinase alpha-6 OS=Homo sapiens OX=9606 GN=RPS6KA6 PE=1 SV=1	RPS6KA6	down			P19875	C-X-C motif chemokine 2 OS=Homo sapiens OX=9606 GN=CXCL2 PE=1 SV=1	CXCL2	up
Q9ULE6	Paladin OS=Homo sapiens OX=9606 GN=PALD1 PE=1 SV=3	PALD1	down			P20719	Homeobox protein Hox-A5 OS=Homo sapiens OX=9606 GN=HOXA5 PE=1 SV=2	HOXA5	up
Q9UM22	Mammalian ependymin-related protein 1 OS=Homo sapiens OX=9606 GN=EPDR1 PE=1 SV=2	EPDR1	down			P23469	Receptor-type tyrosine-protein phosphatase epsilon OS=Homo sapiens OX=9606 GN=PTPRE PE=1 SV=1	PTPRE	up
Q9UNP4	Lactosylceramide alpha-2,3-sialyltransferase OS=Homo sapiens OX=9606 GN=ST3GAL5 PE=1 SV=4	ST3GAL5	down			P24593	Insulin-like growth factor-binding protein 5 OS=Homo sapiens OX=9606 GN=IGFBP5 PE=1 SV=1	IGFBP5	down
Q9Y343	Sorting nexin-24 OS=Homo sapiens OX=9606 GN=SNX24 PE=1 SV=1	SNX24	down			P25445	Tumor necrosis factor receptor superfamily member 6 OS=Homo sapiens OX=9606 GN=FAS PE=1 SV=1	FAS	down
Q9Y5X0	Sorting nexin-10 OS=Homo sapiens OX=9606 GN=SNX10 PE=1 SV=2	SNX10	down			P25774	Cathepsin S OS=Homo sapiens OX=9606 GN=CTSS PE=1 SV=3	CTSS	down
V9GY43	Multimerin 2 (Fragment) OS=Homo sapiens OX=9606 GN=MMRN2 PE=1 SV=1	MMRN2	down			P26022	Pentraxin-related protein PTX3 OS=Homo sapiens OX=9606 GN=PTX3 PE=1 SV=3	PTX3	up
A0A7I2PLE3	Microtubule-associated protein OS=Homo sapiens OX=9606 GN=MAPT PE=1 SV=1	MAPT	up			P29350	Tyrosine-protein phosphatase non-receptor type 6 OS=Homo sapiens OX=9606 GN=PTPN6 PE=1 SV=1	PTPN6	up
A0A8I5KTE5	Golgin A3 (Fragment) OS=Homo sapiens OX=9606 GN=GOLGA3 PE=1 SV=1	GOLGA3	up			P30047	GTP cyclohydrolase 1 feedback regulatory protein OS=Homo sapiens OX=9606 GN=GCHFR PE=1 SV=3	GCHFR	up
A3QJZ6	PRAME family member 22 OS=Homo sapiens OX=9606 GN=PRAMEF22 PE=3 SV=3	PRAMEF22	up			P30838	Aldehyde dehydrogenase, dimeric NADP-preferring OS=Homo sapiens OX=9606 GN=ALDH3A1 PE=1 SV=3	ALDH3A1	up
A6NDB9	Paralemmin-3 OS=Homo sapiens OX=9606 GN=PALM3 PE=1 SV=2	PALM3	up			P32119	Peroxiredoxin-2 OS=Homo sapiens OX=9606 GN=PRDX2 PE=1 SV=5	PRDX2	down
A7MBM2	Protein dispatched homolog 2 OS=Homo sapiens OX=9606 GN=DISP2 PE=2 SV=2	DISP2	up			P32320	Cytidine deaminase OS=Homo sapiens OX=9606 GN=CDA PE=1 SV=2	CDA	up
A9Z1Z3	Fer-1-like protein 4 OS=Homo sapiens OX=9606 GN=FER1L4 PE=2 SV=1	FER1L4	up			P32418	Sodium/calcium exchanger 1 OS=Homo sapiens OX=9606 GN=SLC8A1 PE=1 SV=3	SLC8A1	up
B3KW44	tRNA N(3)-methylcytidine methyltransferase OS=Homo sapiens OX=9606 GN=METTL8 PE=1 SV=1	METTL8	up			P33764	Protein S100-A3 OS=Homo sapiens OX=9606 GN=S100A3 PE=1 SV=1	S100A3	down
D6RHC4	Ankyrin repeat and KH domain containing 1 (Fragment) OS=Homo sapiens OX=9606 GN=ANKHD1 PE=1 SV=1	ANKHD1	up			P35625	Metalloproteinase inhibitor 3 OS=Homo sapiens OX=9606 GN=TIMP3 PE=1 SV=2	TIMP3	down
E9PGY3	Rap guanine nucleotide exchange factor 5 OS=Homo sapiens OX=9606 GN=RAPGEF5 PE=1 SV=1	RAPGEF5	up			P41247	Patatin-like phospholipase domain-containing protein 4 OS=Homo sapiens OX=9606 GN=PNPLA4 PE=1 SV=3	PNPLA4	down
E9PMJ5	Vav guanine nucleotide exchange factor 3 OS=Homo sapiens OX=9606 GN=VAV3 PE=4 SV=1	VAV3	up			P42330	Aldo-keto reductase family 1 member C3 OS=Homo sapiens OX=9606 GN=AKR1C3 PE=1 SV=4	AKR1C3	down
O00534	von Willebrand factor A domain-containing protein 5A OS=Homo sapiens OX=9606 GN=VWA5A PE=1 SV=2	VWA5A	up			P43121	Cell surface glycoprotein MUC18 OS=Homo sapiens OX=9606 GN=MCAM PE=1 SV=2	MCAM	down
O43516	WAS/WASL-interacting protein family member 1 OS=Homo sapiens OX=9606 GN=WIPF1 PE=1 SV=3	WIPF1	up			P50238	Cysteine-rich protein 1 OS=Homo sapiens OX=9606 GN=CRIP1 PE=1 SV=3	CRIP1	down
O60393	Homeobox protein NOBOX OS=Homo sapiens OX=9606 GN=NOBOX PE=1 SV=4	NOBOX	up			P50454	Serpin H1 OS=Homo sapiens OX=9606 GN=SERPINH1 PE=1 SV=2	SERPINH1	down
O75290	Zinc finger protein 780A OS=Homo sapiens OX=9606 GN=ZNF780A PE=1 SV=3	ZNF780A	up			P50479	PDZ and LIM domain protein 4 OS=Homo sapiens OX=9606 GN=PDLIM4 PE=1 SV=2	PDLIM4	down
P09603	Macrophage colony-stimulating factor 1 OS=Homo sapiens OX=9606 GN=CSF1 PE=1 SV=2	CSF1	up			P52564	Dual specificity mitogen-activated protein kinase kinase 6 OS=Homo sapiens OX=9606 GN=MAP2K6 PE=1 SV=1	MAP2K6	up
P13612	Integrin alpha-4 OS=Homo sapiens OX=9606 GN=ITGA4 PE=1 SV=3	ITGA4	up			P52849	Bifunctional heparan sulfate N-deacetylase/N-sulfotransferase 2 OS=Homo sapiens OX=9606 GN=NDST2 PE=1 SV=1	NDST2	down
P20648	Potassium-transporting ATPase alpha chain 1 OS=Homo sapiens OX=9606 GN=ATP4A PE=1 SV=5	ATP4A	up			P53539	Protein FosB OS=Homo sapiens OX=9606 GN=FOSB PE=1 SV=1	FOSB	up
P22676	Calretinin OS=Homo sapiens OX=9606 GN=CALB2 PE=2 SV=2	CALB2	up			P55290	Cadherin-13 OS=Homo sapiens OX=9606 GN=CDH13 PE=1 SV=1	CDH13	down
P27544	Ceramide synthase 1 OS=Homo sapiens OX=9606 GN=CERS1 PE=1 SV=1	CERS1	up			P58397	A disintegrin and metalloproteinase with thrombospondin motifs 12 OS=Homo sapiens OX=9606 GN=ADAMTS12 PE=1 SV=2	ADAMTS12	down
P30305	M-phase inducer phosphatase 2 OS=Homo sapiens OX=9606 GN=CDC25B PE=1 SV=2	CDC25B	up			P59768	Guanine nucleotide-binding protein G(I)/G(S)/G(O) subunit gamma-2 OS=Homo sapiens OX=9606 GN=GNG2 PE=1 SV=2	GNG2	up
P30989	Neurotensin receptor type 1 OS=Homo sapiens OX=9606 GN=NTSR1 PE=1 SV=2	NTSR1	up			P78524	DENN domain-containing protein 2B OS=Homo sapiens OX=9606 GN=DENND2B PE=1 SV=3	DENND2B	down
P43351	DNA repair protein RAD52 homolog OS=Homo sapiens OX=9606 GN=RAD52 PE=1 SV=1	RAD52	up			P80404	4-aminobutyrate aminotransferase, mitochondrial OS=Homo sapiens OX=9606 GN=ABAT PE=1 SV=3	ABAT	down
P47736	Rap1 GTPase-activating protein 1 OS=Homo sapiens OX=9606 GN=RAP1GAP PE=1 SV=2	RAP1GAP	up			P98153	Integral membrane protein DGCR2/IDD OS=Homo sapiens OX=9606 GN=DGCR2 PE=1 SV=1	DGCR2	up
P53805	Calcipressin-1 OS=Homo sapiens OX=9606 GN=RCAN1 PE=1 SV=4	RCAN1	up			Q04912	Macrophage-stimulating protein receptor OS=Homo sapiens OX=9606 GN=MST1R PE=1 SV=3	MST1R	down
P60880	Synaptosomal-associated protein 25 OS=Homo sapiens OX=9606 GN=SNAP25 PE=1 SV=1	SNAP25	up			Q06710	Paired box protein Pax-8 OS=Homo sapiens OX=9606 GN=PAX8 PE=1 SV=2	PAX8	down
Q13370	cGMP-inhibited 3',5'-cyclic phosphodiesterase 3B OS=Homo sapiens OX=9606 GN=PDE3B PE=1 SV=2	PDE3B	up			Q13576	Ras GTPase-activating-like protein IQGAP2 OS=Homo sapiens OX=9606 GN=IQGAP2 PE=1 SV=4	IQGAP2	up
Q13576	Ras GTPase-activating-like protein IQGAP2 OS=Homo sapiens OX=9606 GN=IQGAP2 PE=1 SV=4	IQGAP2	up			Q14012	Calcium/calmodulin-dependent protein kinase type 1 OS=Homo sapiens OX=9606 GN=CAMK1 PE=1 SV=1	CAMK1	up
Q2LD37	Bridge-like lipid transfer protein family member 1 OS=Homo sapiens OX=9606 GN=BLTP1 PE=1 SV=2	BLTP1	up			Q14584	Zinc finger protein 266 OS=Homo sapiens OX=9606 GN=ZNF266 PE=1 SV=2	ZNF266	down
Q4G0S4	Cytochrome P450 27C1 OS=Homo sapiens OX=9606 GN=CYP27C1 PE=1 SV=3	CYP27C1	up			Q14678	KN motif and ankyrin repeat domain-containing protein 1 OS=Homo sapiens OX=9606 GN=KANK1 PE=1 SV=3	KANK1	down
Q5GH76	XK-related protein 4 OS=Homo sapiens OX=9606 GN=XKR4 PE=1 SV=1	XKR4	up			Q14722	Voltage-gated potassium channel subunit beta-1 OS=Homo sapiens OX=9606 GN=KCNAB1 PE=1 SV=1	KCNAB1	down
Q5T9S5	Coiled-coil domain-containing protein 18 OS=Homo sapiens OX=9606 GN=CCDC18 PE=1 SV=1	CCDC18	up			Q15051	IQ calmodulin-binding motif-containing protein 1 OS=Homo sapiens OX=9606 GN=IQCB1 PE=1 SV=1	IQCB1	up
Q6N021	Methylcytosine dioxygenase TET2 OS=Homo sapiens OX=9606 GN=TET2 PE=1 SV=3	TET2	up			Q15274	Nicotinate-nucleotide pyrophosphorylase [carboxylating] OS=Homo sapiens OX=9606 GN=QPRT PE=1 SV=3	QPRT	down
Q6NUP7	Serine/threonine-protein phosphatase 4 regulatory subunit 4 OS=Homo sapiens OX=9606 GN=PPP4R4 PE=1 SV=1	PPP4R4	up			Q16270	Insulin-like growth factor-binding protein 7 OS=Homo sapiens OX=9606 GN=IGFBP7 PE=1 SV=1	IGFBP7	down
Q6ZN16	Mitogen-activated protein kinase kinase kinase 15 OS=Homo sapiens OX=9606 GN=MAP3K15 PE=1 SV=2	MAP3K15	up			Q2LD37	Bridge-like lipid transfer protein family member 1 OS=Homo sapiens OX=9606 GN=BLTP1 PE=1 SV=2	BLTP1	up
Q7RTS7	Keratin, type II cytoskeletal 74 OS=Homo sapiens OX=9606 GN=KRT74 PE=1 SV=2	KRT74	up			Q2NL98	Vimentin-type intermediate filament-associated coiled-coil protein OS=Homo sapiens OX=9606 GN=VMAC PE=1 SV=1	VMAC	up
Q86WU2	Probable D-lactate dehydrogenase, mitochondrial OS=Homo sapiens OX=9606 GN=LDHD PE=1 SV=1	LDHD	up			Q3KP66	Innate immunity activator protein OS=Homo sapiens OX=9606 GN=INAVA PE=1 SV=2	INAVA	down
Q8N4L2	Type 2 phosphatidylinositol 4,5-bisphosphate 4-phosphatase OS=Homo sapiens OX=9606 GN=PIP4P2 PE=1 SV=1	PIP4P2	up			Q3MIP1	Inositol 1,4,5-trisphosphate receptor-interacting protein-like 2 OS=Homo sapiens OX=9606 GN=ITPRIPL2 PE=1 SV=1	ITPRIPL2	up
Q8NBJ9	SID1 transmembrane family member 2 OS=Homo sapiens OX=9606 GN=SIDT2 PE=1 SV=2	SIDT2	up			Q5GH76	XK-related protein 4 OS=Homo sapiens OX=9606 GN=XKR4 PE=1 SV=1	XKR4	down
Q8NDZ2	SUMO-interacting motif-containing protein 1 OS=Homo sapiens OX=9606 GN=SIMC1 PE=1 SV=3	SIMC1	up			Q5SQH8	Uncharacterized protein C6orf136 OS=Homo sapiens OX=9606 GN=C6orf136 PE=2 SV=1	C6orf136	up
Q8TEA7	TBC domain-containing protein kinase-like protein OS=Homo sapiens OX=9606 GN=TBCK PE=1 SV=4	TBCK	up			Q5TCX8	Mitogen-activated protein kinase kinase kinase 21 OS=Homo sapiens OX=9606 GN=MAP3K21 PE=1 SV=3	MAP3K21	down
Q8WUB2	Protein FAM216A OS=Homo sapiens OX=9606 GN=FAM216A PE=2 SV=1	FAM216A	up			Q5VUJ6	Leucine-rich repeat and calponin homology domain-containing protein 2 OS=Homo sapiens OX=9606 GN=LRCH2 PE=1 SV=2	LRCH2	up
Q92743	Serine protease HTRA1 OS=Homo sapiens OX=9606 GN=HTRA1 PE=1 SV=1	HTRA1	up			Q5VY80	UL16-binding protein 6 OS=Homo sapiens OX=9606 GN=RAET1L PE=1 SV=1	RAET1L	down
Q92854	Semaphorin-4D OS=Homo sapiens OX=9606 GN=SEMA4D PE=1 SV=1	SEMA4D	up			Q5XUX1	F-box/WD repeat-containing protein 9 OS=Homo sapiens OX=9606 GN=FBXW9 PE=1 SV=3	FBXW9	up
Q96KP6	TNFAIP3-interacting protein 3 OS=Homo sapiens OX=9606 GN=TNIP3 PE=1 SV=2	TNIP3	up			Q68DA7	Formin-1 OS=Homo sapiens OX=9606 GN=FMN1 PE=1 SV=3	FMN1	up
Q96PQ0	VPS10 domain-containing receptor SorCS2 OS=Homo sapiens OX=9606 GN=SORCS2 PE=1 SV=3	SORCS2	up			Q6N021	Methylcytosine dioxygenase TET2 OS=Homo sapiens OX=9606 GN=TET2 PE=1 SV=3	TET2	down
Q9BRF8	Serine/threonine-protein phosphatase CPPED1 OS=Homo sapiens OX=9606 GN=CPPED1 PE=1 SV=3	CPPED1	up			Q6P5Z2	Serine/threonine-protein kinase N3 OS=Homo sapiens OX=9606 GN=PKN3 PE=1 SV=1	PKN3	down
Q9BX67	Junctional adhesion molecule C OS=Homo sapiens OX=9606 GN=JAM3 PE=1 SV=1	JAM3	up			Q6ZSS7	Major facilitator superfamily domain-containing protein 6 OS=Homo sapiens OX=9606 GN=MFSD6 PE=1 SV=2	MFSD6	up
Q9BZF3	Oxysterol-binding protein-related protein 6 OS=Homo sapiens OX=9606 GN=OSBPL6 PE=1 SV=1	OSBPL6	up			Q6ZUM4	Rho GTPase-activating protein 27 OS=Homo sapiens OX=9606 GN=ARHGAP27 PE=1 SV=3	ARHGAP27	down
Q9C0H6	Kelch-like protein 4 OS=Homo sapiens OX=9606 GN=KLHL4 PE=1 SV=2	KLHL4	up			Q6ZW76	Ankyrin repeat and SAM domain-containing protein 3 OS=Homo sapiens OX=9606 GN=ANKS3 PE=1 SV=1	ANKS3	up
Q9GZP1	Neurensin-2 OS=Homo sapiens OX=9606 GN=NRSN2 PE=1 SV=1	NRSN2	up			Q70J99	Protein unc-13 homolog D OS=Homo sapiens OX=9606 GN=UNC13D PE=1 SV=1	UNC13D	down
Q9GZY6	Linker for activation of T-cells family member 2 OS=Homo sapiens OX=9606 GN=LAT2 PE=1 SV=1	LAT2	up			Q76EJ3	UDP-N-acetylglucosamine/UDP-glucose/GDP-mannose transporter OS=Homo sapiens OX=9606 GN=SLC35D2 PE=1 SV=1	SLC35D2	up
Q9H2F5	Enhancer of polycomb homolog 1 OS=Homo sapiens OX=9606 GN=EPC1 PE=1 SV=1	EPC1	up			Q7RTS7	Keratin, type II cytoskeletal 74 OS=Homo sapiens OX=9606 GN=KRT74 PE=1 SV=2	KRT74	down
Q9H8P0	Polyprenol reductase OS=Homo sapiens OX=9606 GN=SRD5A3 PE=1 SV=1	SRD5A3	up			Q7RTZ1	Ovochymase-2 OS=Homo sapiens OX=9606 GN=OVCH2 PE=3 SV=2	OVCH2	down
Q9HA72	Calcium homeostasis modulator protein 2 OS=Homo sapiens OX=9606 GN=CALHM2 PE=1 SV=1	CALHM2	up			Q86SQ0	Pleckstrin homology-like domain family B member 2 OS=Homo sapiens OX=9606 GN=PHLDB2 PE=1 SV=2	PHLDB2	down
Q9NQ35	Nuclear receptor-interacting protein 3 OS=Homo sapiens OX=9606 GN=NRIP3 PE=1 SV=1	NRIP3	up			Q86VZ6	Juxtaposed with another zinc finger protein 1 OS=Homo sapiens OX=9606 GN=JAZF1 PE=1 SV=2	JAZF1	down
Q9NR81	Rho guanine nucleotide exchange factor 3 OS=Homo sapiens OX=9606 GN=ARHGEF3 PE=1 SV=1	ARHGEF3	up			Q86X29	Lipolysis-stimulated lipoprotein receptor OS=Homo sapiens OX=9606 GN=LSR PE=1 SV=4	LSR	up
Q9NX09	DNA damage-inducible transcript 4 protein OS=Homo sapiens OX=9606 GN=DDIT4 PE=1 SV=1	DDIT4	up			Q8IYM9	E3 ubiquitin-protein ligase TRIM22 OS=Homo sapiens OX=9606 GN=TRIM22 PE=1 SV=1	TRIM22	down
Q9UDX3	SEC14-like protein 4 OS=Homo sapiens OX=9606 GN=SEC14L4 PE=1 SV=1	SEC14L4	up			Q8N2R8	Protein FAM43A OS=Homo sapiens OX=9606 GN=FAM43A PE=1 SV=2	FAM43A	up
Q9UIG5	Psoriasis susceptibility 1 candidate gene 1 protein OS=Homo sapiens OX=9606 GN=PSORS1C1 PE=1 SV=2	PSORS1C1	up			Q8N8I0	Sterile alpha motif domain-containing protein 12 OS=Homo sapiens OX=9606 GN=SAMD12 PE=1 SV=2	SAMD12	down
Q9UJC5	SH3 domain-binding glutamic acid-rich-like protein 2 OS=Homo sapiens OX=9606 GN=SH3BGRL2 PE=1 SV=2	SH3BGRL2	up			Q8N9L9	Peroxisomal succinyl-coenzyme A thioesterase OS=Homo sapiens OX=9606 GN=ACOT4 PE=1 SV=2	ACOT4	up
Q9UK45	U6 snRNA-associated Sm-like protein LSm7 OS=Homo sapiens OX=9606 GN=LSM7 PE=1 SV=1	LSM7	up			Q8N9M5	Transmembrane protein 102 OS=Homo sapiens OX=9606 GN=TMEM102 PE=1 SV=1	TMEM102	up
Q9UKV0	Histone deacetylase 9 OS=Homo sapiens OX=9606 GN=HDAC9 PE=1 SV=2	HDAC9	up			Q8NBP5	Major facilitator superfamily domain-containing protein 9 OS=Homo sapiens OX=9606 GN=MFSD9 PE=2 SV=2	MFSD9	up
Q9UPY8	Microtubule-associated protein RP/EB family member 3 OS=Homo sapiens OX=9606 GN=MAPRE3 PE=1 SV=1	MAPRE3	up			Q8NFU3	Thiosulfate:glutathione sulfurtransferase OS=Homo sapiens OX=9606 GN=TSTD1 PE=1 SV=3	TSTD1	down
						Q8NHG7	Small VCP/p97-interacting protein OS=Homo sapiens OX=9606 GN=SVIP PE=1 SV=1	SVIP	down
						Q8TB45	DEP domain-containing mTOR-interacting protein OS=Homo sapiens OX=9606 GN=DEPTOR PE=1 SV=2	DEPTOR	up
						Q8TBY8	Polyamine-modulated factor 1-binding protein 1 OS=Homo sapiens OX=9606 GN=PMFBP1 PE=1 SV=3	PMFBP1	up
						Q8TF30	WASP homolog-associated protein with actin, membranes and microtubules OS=Homo sapiens OX=9606 GN=WHAMM PE=1 SV=2	WHAMM	down
						Q8WTR7	Zinc finger protein 473 OS=Homo sapiens OX=9606 GN=ZNF473 PE=1 SV=1	ZNF473	down
						Q8WW22	DnaJ homolog subfamily A member 4 OS=Homo sapiens OX=9606 GN=DNAJA4 PE=1 SV=1	DNAJA4	up
						Q8WWN8	Arf-GAP with Rho-GAP domain, ANK repeat and PH domain-containing protein 3 OS=Homo sapiens OX=9606 GN=ARAP3 PE=1 SV=1	ARAP3	down
						Q8WWZ3	Ectodysplasin-A receptor-associated adapter protein OS=Homo sapiens OX=9606 GN=EDARADD PE=1 SV=3	EDARADD	up
						Q92485	Acid sphingomyelinase-like phosphodiesterase 3b OS=Homo sapiens OX=9606 GN=SMPDL3B PE=1 SV=2	SMPDL3B	down
						Q92504	Zinc transporter SLC39A7 OS=Homo sapiens OX=9606 GN=SLC39A7 PE=1 SV=2	SLC39A7	down
						Q92526	T-complex protein 1 subunit zeta-2 OS=Homo sapiens OX=9606 GN=CCT6B PE=1 SV=5	CCT6B	down
						Q92608	Dedicator of cytokinesis protein 2 OS=Homo sapiens OX=9606 GN=DOCK2 PE=1 SV=2	DOCK2	up
						Q92633	Lysophosphatidic acid receptor 1 OS=Homo sapiens OX=9606 GN=LPAR1 PE=1 SV=3	LPAR1	down
						Q92817	Envoplakin OS=Homo sapiens OX=9606 GN=EVPL PE=1 SV=3	EVPL	down
						Q92851	Caspase-10 OS=Homo sapiens OX=9606 GN=CASP10 PE=1 SV=3	CASP10	down
						Q92982	Ninjurin-1 OS=Homo sapiens OX=9606 GN=NINJ1 PE=1 SV=2	NINJ1	down
						Q969H4	Connector enhancer of kinase suppressor of ras 1 OS=Homo sapiens OX=9606 GN=CNKSR1 PE=1 SV=1	CNKSR1	down
						Q969Z3	Mitochondrial amidoxime reducing component 2 OS=Homo sapiens OX=9606 GN=MTARC2 PE=1 SV=1	MTARC2	down
						Q96C28	Zinc finger protein 707 OS=Homo sapiens OX=9606 GN=ZNF707 PE=1 SV=2	ZNF707	down
						Q96GS6	Alpha/beta hydrolase domain-containing protein 17A OS=Homo sapiens OX=9606 GN=ABHD17A PE=1 SV=1	ABHD17A	up
						Q96MK2	RIPOR family member 3 OS=Homo sapiens OX=9606 GN=RIPOR3 PE=1 SV=4	RIPOR3	up
						Q96NJ6	Zinc finger protein 3 homolog OS=Homo sapiens OX=9606 GN=ZFP3 PE=1 SV=1	ZFP3	up
						Q96Q42	Alsin OS=Homo sapiens OX=9606 GN=ALS2 PE=1 SV=2	ALS2	up
						Q96SQ9	Cytochrome P450 2S1 OS=Homo sapiens OX=9606 GN=CYP2S1 PE=1 SV=2	CYP2S1	down
						Q9BRB3	Phosphatidylinositol N-acetylglucosaminyltransferase subunit Q OS=Homo sapiens OX=9606 GN=PIGQ PE=1 SV=3	PIGQ	down
						Q9H3M7	Thioredoxin-interacting protein OS=Homo sapiens OX=9606 GN=TXNIP PE=1 SV=1	TXNIP	down
						Q9H3S4	Thiamin pyrophosphokinase 1 OS=Homo sapiens OX=9606 GN=TPK1 PE=1 SV=1	TPK1	up
						Q9H479	Fructosamine-3-kinase OS=Homo sapiens OX=9606 GN=FN3K PE=1 SV=1	FN3K	down
						Q9H8J5	MANSC domain-containing protein 1 OS=Homo sapiens OX=9606 GN=MANSC1 PE=1 SV=1	MANSC1	up
						Q9HCU4	Cadherin EGF LAG seven-pass G-type receptor 2 OS=Homo sapiens OX=9606 GN=CELSR2 PE=1 SV=1	CELSR2	down
						Q9NP74	Palmdelphin OS=Homo sapiens OX=9606 GN=PALMD PE=1 SV=1	PALMD	down
						Q9NR11	Zinc finger protein 302 OS=Homo sapiens OX=9606 GN=ZNF302 PE=1 SV=1	ZNF302	up
						Q9NRF8	CTP synthase 2 OS=Homo sapiens OX=9606 GN=CTPS2 PE=1 SV=1	CTPS2	up
						Q9NU53	Glycoprotein integral membrane protein 1 OS=Homo sapiens OX=9606 GN=GINM1 PE=1 SV=1	GINM1	down
						Q9NUN7	Alkaline ceramidase 3 OS=Homo sapiens OX=9606 GN=ACER3 PE=1 SV=3	ACER3	down
						Q9NW61	Pleckstrin homology domain-containing family J member 1 OS=Homo sapiens OX=9606 GN=PLEKHJ1 PE=1 SV=1	PLEKHJ1	down
						Q9NWW6	Nicotinamide riboside kinase 1 OS=Homo sapiens OX=9606 GN=NMRK1 PE=1 SV=1	NMRK1	down
						Q9NYY3	Serine/threonine-protein kinase PLK2 OS=Homo sapiens OX=9606 GN=PLK2 PE=1 SV=3	PLK2	up
						Q9NZI8	Insulin-like growth factor 2 mRNA-binding protein 1 OS=Homo sapiens OX=9606 GN=IGF2BP1 PE=1 SV=2	IGF2BP1	down
						Q9P2B2	Prostaglandin F2 receptor negative regulator OS=Homo sapiens OX=9606 GN=PTGFRN PE=1 SV=2	PTGFRN	down
						Q9P2F8	Signal-induced proliferation-associated 1-like protein 2 OS=Homo sapiens OX=9606 GN=SIPA1L2 PE=1 SV=2	SIPA1L2	up
						Q9UBR2	Cathepsin Z OS=Homo sapiens OX=9606 GN=CTSZ PE=1 SV=1	CTSZ	down
						Q9UDY2	Tight junction protein ZO-2 OS=Homo sapiens OX=9606 GN=TJP2 PE=1 SV=2	TJP2	down
						Q9UI32	Glutaminase liver isoform, mitochondrial OS=Homo sapiens OX=9606 GN=GLS2 PE=1 SV=2	GLS2	down
						Q9UIG5	Psoriasis susceptibility 1 candidate gene 1 protein OS=Homo sapiens OX=9606 GN=PSORS1C1 PE=1 SV=2	PSORS1C1	up
						Q9UJJ7	RNA pseudouridylate synthase domain-containing protein 1 OS=Homo sapiens OX=9606 GN=RPUSD1 PE=1 SV=1	RPUSD1	down
						Q9UL36	Zinc finger protein 236 OS=Homo sapiens OX=9606 GN=ZNF236 PE=1 SV=2	ZNF236	up
						Q9Y240	C-type lectin domain family 11 member A OS=Homo sapiens OX=9606 GN=CLEC11A PE=1 SV=1	CLEC11A	down
						Q9Y2H5	Pleckstrin homology domain-containing family A member 6 OS=Homo sapiens OX=9606 GN=PLEKHA6 PE=1 SV=4	PLEKHA6	down
						Q9Y5P8	Serine/threonine-protein phosphatase 2A regulatory subunit B'' subunit beta OS=Homo sapiens OX=9606 GN=PPP2R3B PE=1 SV=2	PPP2R3B	down
						Q9Y6A1	Protein O-mannosyl-transferase 1 OS=Homo sapiens OX=9606 GN=POMT1 PE=1 SV=3	POMT1	up
						Q9Y6K8	Adenylate kinase isoenzyme 5 OS=Homo sapiens OX=9606 GN=AK5 PE=1 SV=2	AK5	up

## Sheet: Table S2
Table S2. The full set of KEGG pathway and GO enrichment analysis results generated from the proteomic profiling of T24 cells.
Accession	Description	Gene	T24-NC-1	T24-NC-2	T24-NC-3	T24-100nM-1	T24-100nM-2	T24-100nM-3	FC	P-value	Adjusted P-value	Regulation	Biological process	Cellular component	Molecular function	KOG	K	KEGG_Pathways	IPRs	Subcellular_localization	signalP
A0A8Q3SIY9	Actin filament associated protein 1 like 2 OS=Homo sapiens OX=9606 GN=AFAP1L2 PE=1 SV=1	AFAP1L2	0	0.17394	0.0917323	0	0	0	0	0	0	down	GO:0006954 inflammatory response;GO:0007346 regulation of mitotic cell cycle;GO:0032675 regulation of interleukin-6 production;GO:0032757 positive regulation of interleukin-8 production;GO:0045742 positive regulation of epidermal growth factor receptor signaling pathway;GO:0045893 positive regulation of transcription, DNA-templated	GO:0005737 cytoplasm;GO:0005829 cytosol;GO:0005886 plasma membrane	GO:0017124 SH3 domain binding;GO:0030296 protein tyrosine kinase activator activity;GO:0035591 signaling adaptor activity;GO:0042169 SH2 domain binding	--	K23782	--	IPR011993: PH-like domain superfamily;IPR001849: Pleckstrin homology domain	Nucleus	--
C9JTK6	Obg like ATPase 1 (Fragment) OS=Homo sapiens OX=9606 GN=OLA1 PE=1 SV=1	OLA1	0.172733	0	0.181104	0	0	0	0	0	0	down	--	GO:0005813 centrosome;GO:0005829 cytosol	GO:0005525 GTP binding	R: General function prediction only	K19788	--	IPR006073: GTP binding domain;IPR027417: P-loop containing nucleoside triphosphate hydrolase;IPR031167: OBG-type guanine nucleotide-binding (G) domain	Cytoplasm	--
G3V4Y7	Kinectin 1 OS=Homo sapiens OX=9606 GN=KTN1 PE=1 SV=1	KTN1	0.0780466	0	0	0	0	0	0	0	0	down	GO:0007018 microtubule-based movement	--	GO:0019894 kinesin binding	--	K17975	--	--	Cytoplasm	--
O14512	Suppressor of cytokine signaling 7 OS=Homo sapiens OX=9606 GN=SOCS7 PE=1 SV=2	SOCS7	0.0180906	0	0	0	0	0	0	0	0	down	GO:0009968 negative regulation of signal transduction;GO:0016567 protein ubiquitination;GO:0035556 intracellular signal transduction;GO:0040008 regulation of growth	GO:0005829 cytosol	--	T: Signal transduction mechanisms	K04699	ko04630: JAK-STAT signaling pathway;ko04917: Prolactin signaling pathway	IPR001496: SOCS box domain;IPR000980: SH2 domain;IPR036860: SH2 domain superfamily;IPR035866: SOCS7, SH2 domain;IPR037346: SOCS7, SOCS box domain;IPR036036: SOCS box-like domain superfamily	Nucleus	--
O14559	Rho GTPase-activating protein 33 OS=Homo sapiens OX=9606 GN=ARHGAP33 PE=1 SV=2	ARHGAP33	0.0107253	0	0.0179703	0	0	0	0	0	0	down	GO:0007264 small GTPase mediated signal transduction;GO:0015031 protein transport	GO:0005737 cytoplasm;GO:0005829 cytosol;GO:0005886 plasma membrane;GO:0032991 protein-containing complex	GO:0005096 GTPase activator activity;GO:0019901 protein kinase binding;GO:0035091 phosphatidylinositol binding	T: Signal transduction mechanisms	K17933	--	IPR001452: SH3 domain;IPR036028: SH3-like domain superfamily;IPR000198: Rho GTPase-activating protein domain;IPR008936: Rho GTPase activation protein;IPR036871: PX domain superfamily	Nucleus	--
O14683	Tumor protein p53-inducible protein 11 OS=Homo sapiens OX=9606 GN=TP53I11 PE=1 SV=2	TP53I11	0.106224	0	0	0	0	0	0	0	0	down	GO:0008285 negative regulation of cell population proliferation	GO:0016021 integral component of membrane	--	--	--	--	IPR028266: Tumor protein p53-inducible protein 11	Plasma membrane	--
O14827	Ras-specific guanine nucleotide-releasing factor 2 OS=Homo sapiens OX=9606 GN=RASGRF2 PE=1 SV=2	RASGRF2	0	0	0.118154	0	0	0	0	0	0	down	GO:0007264 small GTPase mediated signal transduction;GO:0035023 regulation of Rho protein signal transduction;GO:0060291 long-term synaptic potentiation;GO:2000310 regulation of NMDA receptor activity	GO:0005783 endoplasmic reticulum	GO:0005085 guanyl-nucleotide exchange factor activity	T: Signal transduction mechanisms	K12326	ko04010: MAPK signaling pathway;ko04014: Ras signaling pathway	IPR001849: Pleckstrin homology domain;IPR036964: Ras guanine-nucleotide exchange factor, catalytic domain superfamily;IPR011993: PH-like domain superfamily;IPR000651: Ras-like guanine nucleotide exchange factor, N-terminal;IPR000219: Dbl homology (DH) domain;IPR000048: IQ motif, EF-hand binding site;IPR019804: Ras guanine-nucleotide exchange factor, conserved site;IPR001895: Ras guanine-nucleotid…	Cytoplasm	--
O15083	ERC protein 2 OS=Homo sapiens OX=9606 GN=ERC2 PE=1 SV=3	ERC2	0	0.0821466	0	0	0	0	0	0	0	down	GO:0007274 neuromuscular synaptic transmission;GO:0016082 synaptic vesicle priming;GO:0048167 regulation of synaptic plasticity;GO:0048790 maintenance of presynaptic active zone structure	GO:0030426 growth cone;GO:0042734 presynaptic membrane;GO:0048786 presynaptic active zone;GO:0048788 cytoskeleton of presynaptic active zone;GO:0070161 anchoring junction;GO:0098978 glutamatergic synapse;GO:0098982 GABA-ergic synapse	GO:0098882 structural constituent of presynaptic active zone	U: Intracellular trafficking, secretion, and vesicular transport	K19878	--	IPR019323: Active zone protein ELKS	Nucleus	--
O15550	Lysine-specific demethylase 6A OS=Homo sapiens OX=9606 GN=KDM6A PE=1 SV=2	KDM6A	0.17347	0	0	0	0	0	0	0	0	down	--	--	--	R: General function prediction only	K11447	ko05202: Transcriptional misregulation in cancer	IPR019734: Tetratricopeptide repeat;IPR003347: JmjC domain;IPR011990: Tetratricopeptide-like helical domain superfamily	Extracell	--
O15553	Pyrin OS=Homo sapiens OX=9606 GN=MEFV PE=1 SV=1	MEFV	0.500095	0.549502	0.431371	0.328582	0.321639	0	0.658577	0.0257214	0.79925	down	GO:0002221 pattern recognition receptor signaling pathway;GO:0006954 inflammatory response;GO:0010468 regulation of gene expression;GO:0010508 positive regulation of autophagy;GO:0016567 protein ubiquitination;GO:0032651 regulation of interleukin-1 beta production;GO:0032691 negative regulation of interleukin-1 beta production;GO:0032695 negative regulation of interleukin-12 production;GO:0032731…	GO:0001726 ruffle;GO:0005634 nucleus;GO:0005654 nucleoplasm;GO:0005737 cytoplasm;GO:0005776 autophagosome;GO:0005829 cytosol;GO:0005874 microtubule;GO:0005875 microtubule associated complex;GO:0030027 lamellipodium;GO:0031410 cytoplasmic vesicle;GO:0061702 inflammasome complex	GO:0003779 actin binding;GO:0008270 zinc ion binding;GO:0042802 identical protein binding;GO:0061630 ubiquitin protein ligase activity	O: Posttranslational modification, protein turnover, chaperones	K12803	ko04621: NOD-like receptor signaling pathway;ko04623: Cytosolic DNA-sensing pathway;ko05135: Yersinia infection	IPR004020: DAPIN domain;IPR001870: B30.2/SPRY domain;IPR000315: B-box-type zinc finger;IPR006574: SPRY-associated;IPR011029: Death-like domain superfamily;IPR003879: Butyrophylin-like, SPRY domain;IPR003877: SPRY domain;IPR013320: Concanavalin A-like lectin/glucanase domain superfamily;IPR043136: B30.2/SPRY domain superfamily	Nucleus	--
P01011	Alpha-1-antichymotrypsin OS=Homo sapiens OX=9606 GN=SERPINA3 PE=1 SV=2	SERPINA3	0.0757047	0	0	0	0	0	0	0	0	down	--	GO:0005615 extracellular space	GO:0004867 serine-type endopeptidase inhibitor activity	V: Defense mechanisms	K04525	--	IPR036186: Serpin superfamily;IPR023796: Serpin domain;IPR023795: Serpin, conserved site;IPR042185: Serpin superfamily, domain 2;IPR042178: Serpin superfamily, domain 1	Extracell	CS pos: 23-24. VLC-HP. Pr: 0.8061
P01857	Immunoglobulin heavy constant gamma 1 OS=Homo sapiens OX=9606 GN=IGHG1 PE=1 SV=2	IGHG1	0.204058	0.155345	0.174706	0.0853703	0.0637715	0.0740252	0.417831	0.00166327	0.120797	down	--	GO:0016021 integral component of membrane	--	--	K06554	ko05340: Primary immunodeficiency	IPR007110: Immunoglobulin-like domain;IPR036179: Immunoglobulin-like domain superfamily;IPR003006: Immunoglobulin/major histocompatibility complex, conserved site;IPR013783: Immunoglobulin-like fold;IPR003597: Immunoglobulin C1-set	Peroxisome	--
P05129	Protein kinase C gamma type OS=Homo sapiens OX=9606 GN=PRKCG PE=1 SV=3	PRKCG	0.236751	0.165299	0.177332	0.110274	0.113687	0.126746	0.605312	0.0335004	0.866704	down	GO:0006468 protein phosphorylation;GO:0007268 chemical synaptic transmission;GO:0007611 learning or memory;GO:0007635 chemosensory behavior;GO:0009636 response to toxic substance;GO:0016310 phosphorylation;GO:0018105 peptidyl-serine phosphorylation;GO:0031397 negative regulation of protein ubiquitination;GO:0032095 regulation of response to food;GO:0032425 positive regulation of mismatch repair;G…	GO:0005634 nucleus;GO:0005829 cytosol;GO:0005886 plasma membrane;GO:0005911 cell-cell junction;GO:0014069 postsynaptic density;GO:0030425 dendrite;GO:0044305 calyx of Held;GO:0048471 perinuclear region of cytoplasm;GO:0097060 synaptic membrane;GO:0099523 presynaptic cytosol;GO:0099524 postsynaptic cytosol	GO:0004672 protein kinase activity;GO:0004674 protein serine/threonine kinase activity;GO:0004697 protein kinase C activity;GO:0004698 calcium-dependent protein kinase C activity;GO:0004712 protein serine/threonine/tyrosine kinase activity;GO:0005524 ATP binding;GO:0008270 zinc ion binding;GO:0106310 protein serine kinase activity	T: Signal transduction mechanisms	K19663	ko01521: EGFR tyrosine kinase inhibitor resistance;ko04010: MAPK signaling pathway;ko04012: ErbB signaling pathway;ko04014: Ras signaling pathway;ko04015: Rap1 signaling pathway;ko04020: Calcium signaling pathway;ko04066: HIF-1 signaling pathway;ko04070: Phosphatidylinositol signaling system;ko04071: Sphingolipid signaling pathway;ko04150: mTOR signaling pathway;ko04270: Vascular smooth muscle co…	IPR011009: Protein kinase-like domain superfamily;IPR008271: Serine/threonine-protein kinase, active site;IPR002219: Protein kinase C-like, phorbol ester/diacylglycerol-binding domain;IPR035892: C2 domain superfamily;IPR000719: Protein kinase domain;IPR000008: C2 domain;IPR046349: C1-like domain superfamily;IPR000961: AGC-kinase, C-terminal;IPR017892: Protein kinase, C-terminal;IPR017441: Protein…	Cytoplasm	--
P13637	Sodium/potassium-transporting ATPase subunit alpha-3 OS=Homo sapiens OX=9606 GN=ATP1A3 PE=1 SV=3	ATP1A3	0	0.270387	0	0	0	0	0	0	0	down	GO:0006883 cellular sodium ion homeostasis;GO:0021987 cerebral cortex development;GO:0030007 cellular potassium ion homeostasis;GO:0036376 sodium ion export across plasma membrane;GO:0060075 regulation of resting membrane potential;GO:0071300 cellular response to retinoic acid;GO:0071383 cellular response to steroid hormone stimulus;GO:0086064 cell communication by electrical coupling involved in…	GO:0001917 photoreceptor inner segment;GO:0005783 endoplasmic reticulum;GO:0005794 Golgi apparatus;GO:0005886 plasma membrane;GO:0005890 sodium:potassium-exchanging ATPase complex;GO:0016020 membrane;GO:0016021 integral component of membrane;GO:0030424 axon;GO:0031090 organelle membrane;GO:0032809 neuronal cell body membrane;GO:0043025 neuronal cell body;GO:0043209 myelin sheath;GO:0044305 calyx …	GO:0001540 amyloid-beta binding;GO:0005391 P-type sodium:potassium-exchanging transporter activity;GO:0005524 ATP binding;GO:0016887 ATP hydrolysis activity;GO:0019829 ATPase-coupled cation transmembrane transporter activity;GO:0031748 D1 dopamine receptor binding;GO:0046872 metal ion binding;GO:0051087 chaperone binding;GO:0099520 ion antiporter activity involved in regulation of presynaptic mem…	P: Inorganic ion transport and metabolism	K01539	ko04022: cGMP-PKG signaling pathway;ko04024: cAMP signaling pathway;ko04260: Cardiac muscle contraction;ko04261: Adrenergic signaling in cardiomyocytes;ko04911: Insulin secretion;ko04918: Thyroid hormone synthesis;ko04919: Thyroid hormone signaling pathway;ko04925: Aldosterone synthesis and secretion;ko04960: Aldosterone-regulated sodium reabsorption;ko04961: Endocrine and other factor-regulated …	IPR036412: HAD-like superfamily;IPR006068: Cation-transporting P-type ATPase, C-terminal;IPR023299: P-type ATPase, cytoplasmic domain N;IPR044492: P-type ATPase, haloacid dehalogenase domain;IPR023298: P-type ATPase, transmembrane domain superfamily;IPR004014: Cation-transporting P-type ATPase, N-terminal;IPR008250: P-type ATPase, A domain superfamily;IPR023214: HAD superfamily;IPR001757: P-type …	Plasma membrane	--
P15509	Granulocyte-macrophage colony-stimulating factor receptor subunit alpha OS=Homo sapiens OX=9606 GN=CSF2RA PE=1 SV=1	CSF2RA	0.185237	0	0	0	0	0	0	0	0	down	GO:0006468 protein phosphorylation;GO:0007259 receptor signaling pathway via JAK-STAT;GO:0019221 cytokine-mediated signaling pathway;GO:0038157 granulocyte-macrophage colony-stimulating factor signaling pathway;GO:0070665 positive regulation of leukocyte proliferation	GO:0005576 extracellular region;GO:0005886 plasma membrane;GO:0005887 integral component of plasma membrane;GO:0009897 external side of plasma membrane;GO:0030526 granulocyte macrophage colony-stimulating factor receptor complex;GO:0043235 receptor complex	GO:0004896 cytokine receptor activity;GO:0019955 cytokine binding;GO:0038023 signaling receptor activity	--	K05066	ko04060: Cytokine-cytokine receptor interaction;ko04630: JAK-STAT signaling pathway;ko04640: Hematopoietic cell lineage;ko05200: Pathways in cancer	IPR013783: Immunoglobulin-like fold;IPR015321: Type I cytokine receptor, cytokine-binding domain;IPR003961: Fibronectin type III;IPR040907: IL-3 receptor alpha chain, N-terminal;IPR003532: Short hematopoietin receptor, family 2, conserved site;IPR036116: Fibronectin type III superfamily	Extracell	CS pos: 19-20. AFL-LI. Pr: 0.4553
P24723	Protein kinase C eta type OS=Homo sapiens OX=9606 GN=PRKCH PE=1 SV=4	PRKCH	0.0553421	0.0624682	0.0651095	0.0368576	0.0361052	0.0444509	0.641887	0.00711863	0.397442	down	GO:0006468 protein phosphorylation;GO:0007165 signal transduction;GO:0010744 positive regulation of macrophage derived foam cell differentiation;GO:0018105 peptidyl-serine phosphorylation;GO:0030154 cell differentiation;GO:0034351 negative regulation of glial cell apoptotic process;GO:0035556 intracellular signal transduction;GO:0045618 positive regulation of keratinocyte differentiation;GO:00508…	GO:0005737 cytoplasm;GO:0005829 cytosol;GO:0005886 plasma membrane;GO:0005911 cell-cell junction;GO:0070062 extracellular exosome	GO:0004672 protein kinase activity;GO:0004674 protein serine/threonine kinase activity;GO:0004697 protein kinase C activity;GO:0004698 calcium-dependent protein kinase C activity;GO:0004699 calcium-independent protein kinase C activity;GO:0005524 ATP binding;GO:0019899 enzyme binding;GO:0031267 small GTPase binding;GO:0046872 metal ion binding;GO:0106310 protein serine kinase activity	T: Signal transduction mechanisms	K18051	ko04270: Vascular smooth muscle contraction;ko04750: Inflammatory mediator regulation of TRP channels	IPR011009: Protein kinase-like domain superfamily;IPR002219: Protein kinase C-like, phorbol ester/diacylglycerol-binding domain;IPR046349: C1-like domain superfamily;IPR000719: Protein kinase domain;IPR035892: C2 domain superfamily;IPR000008: C2 domain;IPR020454: Diacylglycerol/phorbol-ester binding;IPR014376: Protein kinase C, delta/epsilon/eta/theta types;IPR017441: Protein kinase, ATP binding …	Mitochondrion	--
P25963	NF-kappa-B inhibitor alpha OS=Homo sapiens OX=9606 GN=NFKBIA PE=1 SV=1	NFKBIA	0.103153	0	0	0	0	0	0	0	0	down	GO:0006606 protein import into nucleus;GO:0006915 apoptotic process;GO:0007219 Notch signaling pathway;GO:0007249 I-kappaB kinase/NF-kappaB signaling;GO:0007253 cytoplasmic sequestering of NF-kappaB;GO:0010745 negative regulation of macrophage derived foam cell differentiation;GO:0010875 positive regulation of cholesterol efflux;GO:0010888 negative regulation of lipid storage;GO:0031663 lipopolys…	GO:0005634 nucleus;GO:0005654 nucleoplasm;GO:0005737 cytoplasm;GO:0005829 cytosol;GO:0005886 plasma membrane;GO:0033256 I-kappaB/NF-kappaB complex	GO:0008139 nuclear localization sequence binding;GO:0019899 enzyme binding;GO:0031625 ubiquitin protein ligase binding;GO:0042802 identical protein binding;GO:0051059 NF-kappaB binding	R: General function prediction only	K04734	ko04024: cAMP signaling pathway;ko04062: Chemokine signaling pathway;ko04064: NF-kappa B signaling pathway;ko04210: Apoptosis;ko04380: Osteoclast differentiation;ko04620: Toll-like receptor signaling pathway;ko04621: NOD-like receptor signaling pathway;ko04622: RIG-I-like receptor signaling pathway;ko04623: Cytosolic DNA-sensing pathway;ko04625: C-type lectin receptor signaling pathway;ko04657: I…	IPR002110: Ankyrin repeat;IPR036770: Ankyrin repeat-containing domain superfamily	Cytoplasm	--
P33908	Mannosyl-oligosaccharide 1,2-alpha-mannosidase IA OS=Homo sapiens OX=9606 GN=MAN1A1 PE=1 SV=3	MAN1A1	0	0	0.367715	0	0	0	0	0	0	down	GO:0005975 carbohydrate metabolic process;GO:0006486 protein glycosylation;GO:0006491 N-glycan processing;GO:0030433 ubiquitin-dependent ERAD pathway;GO:0045047 protein targeting to ER;GO:1904381 Golgi apparatus mannose trimming;GO:1904382 mannose trimming involved in glycoprotein ERAD pathway	GO:0000139 Golgi membrane;GO:0005783 endoplasmic reticulum;GO:0005793 endoplasmic reticulum-Golgi intermediate compartment;GO:0005794 Golgi apparatus;GO:0005829 cytosol;GO:0016020 membrane;GO:0016021 integral component of membrane;GO:0031410 cytoplasmic vesicle;GO:0070062 extracellular exosome	GO:0004571 mannosyl-oligosaccharide 1,2-alpha-mannosidase activity;GO:0005509 calcium ion binding;GO:0015923 mannosidase activity	G: Carbohydrate transport and metabolism	K01230	ko00510: N-Glycan biosynthesis;ko00513: Various types of N-glycan biosynthesis;ko01100: Metabolic pathways;ko04141: Protein processing in endoplasmic reticulum	IPR036026: Seven-hairpin glycosidases;IPR012341: Six-hairpin glycosidase-like superfamily;IPR001382: Glycoside hydrolase family 47	Endoplasmic reticulum	--
P34910	Protein EVI2B OS=Homo sapiens OX=9606 GN=EVI2B PE=1 SV=2	EVI2B	0	0.00642053	0	0	0	0	0	0	0	down	GO:0030854 positive regulation of granulocyte differentiation;GO:0043066 negative regulation of apoptotic process;GO:0045660 positive regulation of neutrophil differentiation;GO:0051726 regulation of cell cycle;GO:0061515 myeloid cell development;GO:2000035 regulation of stem cell division	GO:0005887 integral component of plasma membrane	--	--	K16854	--	--	Endoplasmic reticulum_Mitochondrion	--
P43353	Aldehyde dehydrogenase family 3 member B1 OS=Homo sapiens OX=9606 GN=ALDH3B1 PE=1 SV=1	ALDH3B1	0.0631518	0.0358694	0.062771	0	0	0	0	0	0	down	GO:0006081 cellular aldehyde metabolic process	GO:0005829 cytosol;GO:0005886 plasma membrane	GO:0004029 aldehyde dehydrogenase (NAD+) activity	C: Energy production and conversion	K00129	ko00010: Glycolysis / Gluconeogenesis;ko00340: Histidine metabolism;ko00350: Tyrosine metabolism;ko00360: Phenylalanine metabolism;ko00410: beta-Alanine metabolism;ko00980: Metabolism of xenobiotics by cytochrome P450;ko00982: Drug metabolism - cytochrome P450;ko01100: Metabolic pathways	IPR016160: Aldehyde dehydrogenase, cysteine active site;IPR016163: Aldehyde dehydrogenase, C-terminal;IPR029510: Aldehyde dehydrogenase, glutamic acid active site;IPR012394: Aldehyde dehydrogenase NAD(P)-dependent;IPR016162: Aldehyde dehydrogenase, N-terminal;IPR015590: Aldehyde dehydrogenase domain;IPR016161: Aldehyde/histidinol dehydrogenase	Cytoplasm	--
P52895	Aldo-keto reductase family 1 member C2 OS=Homo sapiens OX=9606 GN=AKR1C2 PE=1 SV=3	AKR1C2	0.327935	0.1993	0.0661037	0	0	0	0	0	0	down	GO:0006693 prostaglandin metabolic process;GO:0007186 G protein-coupled receptor signaling pathway;GO:0007586 digestion;GO:0008202 steroid metabolic process;GO:0008284 positive regulation of cell population proliferation;GO:0030855 epithelial cell differentiation;GO:0042448 progesterone metabolic process;GO:0044597 daunorubicin metabolic process;GO:0044598 doxorubicin metabolic process;GO:0051897…	GO:0005829 cytosol	GO:0004032 alditol:NADP+ 1-oxidoreductase activity;GO:0016229 steroid dehydrogenase activity;GO:0016655 oxidoreductase activity, acting on NAD(P)H, quinone or similar compound as acceptor;GO:0018636 phenanthrene 9,10-monooxygenase activity;GO:0031406 carboxylic acid binding;GO:0032052 bile acid binding;GO:0044594 17-beta-hydroxysteroid dehydrogenase (NAD+) activity;GO:0047023 androsterone dehydro…	R: General function prediction only	K00089	ko00140: Steroid hormone biosynthesis;ko05204: Chemical carcinogenesis - DNA adducts;ko05208: Chemical carcinogenesis - reactive oxygen species	IPR044482: Aldo-keto reductase family 1 member C;IPR020471: Aldo-keto reductase;IPR018170: Aldo/keto reductase, conserved site;IPR036812: NADP-dependent oxidoreductase domain superfamily;IPR023210: NADP-dependent oxidoreductase domain	Cytoplasm	--
P53355	Death-associated protein kinase 1 OS=Homo sapiens OX=9606 GN=DAPK1 PE=1 SV=6	DAPK1	0	1.63996	2.07645	0	0	0	0	0	0	down	GO:0002357 defense response to tumor cell;GO:0002834 regulation of response to tumor cell;GO:0006468 protein phosphorylation;GO:0006915 apoptotic process;GO:0008625 extrinsic apoptotic signaling pathway via death domain receptors;GO:0010506 regulation of autophagy;GO:0010508 positive regulation of autophagy;GO:0017148 negative regulation of translation;GO:0035556 intracellular signal transduction…	GO:0005634 nucleus;GO:0005737 cytoplasm;GO:0005886 plasma membrane;GO:0015629 actin cytoskeleton;GO:1990722 DAPK1-calmodulin complex	GO:0004672 protein kinase activity;GO:0004674 protein serine/threonine kinase activity;GO:0004683 calmodulin-dependent protein kinase activity;GO:0005516 calmodulin binding;GO:0005524 ATP binding;GO:0005525 GTP binding;GO:0017075 syntaxin-1 binding;GO:0042802 identical protein binding;GO:0106310 protein serine kinase activity	--	K08803	ko04140: Autophagy - animal;ko05200: Pathways in cancer;ko05219: Bladder cancer	IPR000488: Death domain;IPR002110: Ankyrin repeat;IPR036770: Ankyrin repeat-containing domain superfamily;IPR000719: Protein kinase domain;IPR020859: Roc domain;IPR017441: Protein kinase, ATP binding site;IPR011029: Death-like domain superfamily;IPR027417: P-loop containing nucleoside triphosphate hydrolase;IPR008271: Serine/threonine-protein kinase, active site;IPR011009: Protein kinase-like dom…	Plasma membrane	--
P55040	GTP-binding protein GEM OS=Homo sapiens OX=9606 GN=GEM PE=1 SV=1	GEM	0	0.185681	0	0	0	0	0	0	0	down	GO:1901842 negative regulation of high voltage-gated calcium channel activity	GO:0005634 nucleus	GO:0003924 GTPase activity;GO:0005525 GTP binding	R: General function prediction only	K07846	--	IPR001806: Small GTPase;IPR027417: P-loop containing nucleoside triphosphate hydrolase;IPR017358: Ras-related small G protein, RGK family;IPR005225: Small GTP-binding protein domain	Nucleus	--
P78348	Acid-sensing ion channel 1 OS=Homo sapiens OX=9606 GN=ASIC1 PE=1 SV=3	ASIC1	0	0.0683315	0.107621	0	0	0	0	0	0	down	GO:0001662 behavioral fear response;GO:0001975 response to amphetamine;GO:0006814 sodium ion transport;GO:0007165 signal transduction;GO:0007269 neurotransmitter secretion;GO:0007613 memory;GO:0008306 associative learning;GO:0009268 response to pH;GO:0010447 response to acidic pH;GO:0035725 sodium ion transmembrane transport;GO:0042391 regulation of membrane potential;GO:0046929 negative regulati…	GO:0005794 Golgi apparatus;GO:0005886 plasma membrane;GO:0005887 integral component of plasma membrane;GO:0009986 cell surface;GO:0098793 presynapse	GO:0015280 ligand-gated sodium channel activity;GO:0022839 ion gated channel activity;GO:0044736 acid-sensing ion channel activity	P: Inorganic ion transport and metabolism;T: Signal transduction mechanisms	K04829	ko04750: Inflammatory mediator regulation of TRP channels	IPR001873: Epithelial sodium channel;IPR020903: Epithelial sodium channel, conserved site;IPR004724: Epithelial sodium channel, chordates	Plasma membrane	--
Q14512	Fibroblast growth factor-binding protein 1 OS=Homo sapiens OX=9606 GN=FGFBP1 PE=1 SV=1	FGFBP1	0.44406	0.397941	0.41182	0.232668	0.311258	0.282225	0.658907	0.0266024	0.808297	down	GO:0007165 signal transduction;GO:0007267 cell-cell signaling;GO:0008285 negative regulation of cell population proliferation;GO:0008543 fibroblast growth factor receptor signaling pathway;GO:0045743 positive regulation of fibroblast growth factor receptor signaling pathway;GO:0051450 myoblast proliferation;GO:0090050 positive regulation of cell migration involved in sprouting angiogenesis;GO:190…	GO:0005576 extracellular region;GO:0005615 extracellular space;GO:0005886 plasma membrane;GO:0009986 cell surface	GO:0008201 heparin binding;GO:0017134 fibroblast growth factor binding;GO:0019838 growth factor binding	--	K25535	--	IPR010510: FGF binding 1	Extracell	CS pos: 23-24. VEG-KK. Pr: 0.9049
Q14584	Zinc finger protein 266 OS=Homo sapiens OX=9606 GN=ZNF266 PE=1 SV=2	ZNF266	0	0.0801396	0	0	0	0	0	0	0	down	GO:0006355 regulation of transcription, DNA-templated	--	GO:0046872 metal ion binding	R: General function prediction only	K09228	ko05168: Herpes simplex virus 1 infection	IPR013087: Zinc finger C2H2-type;IPR036236: Zinc finger C2H2 superfamily;IPR001909: Krueppel-associated box	Nucleus	--
Q1ZZU3	DNA repair protein SWI5 homolog OS=Homo sapiens OX=9606 GN=SWI5 PE=1 SV=1	SWI5	0	0	0.0906523	0	0	0	0	0	0	down	GO:0000724 double-strand break repair via homologous recombination;GO:0071479 cellular response to ionizing radiation	GO:0005634 nucleus;GO:0032798 Swi5-Sfr1 complex;GO:0034974 Swi5-Swi2 complex	--	--	K10991	--	IPR010760: DNA repair protein, Swi5	Mitochondrion	--
Q5BKX6	Solute carrier family 45 member 4 OS=Homo sapiens OX=9606 GN=SLC45A4 PE=1 SV=2	SLC45A4	0	0.0381692	0	0	0	0	0	0	0	down	GO:0015770 sucrose transport	GO:0016020 membrane;GO:0016021 integral component of membrane	GO:0008506 sucrose:proton symporter activity	G: Carbohydrate transport and metabolism	K15378	--	IPR036259: MFS transporter superfamily	Plasma membrane	--
Q5VV52	Zinc finger protein 691 OS=Homo sapiens OX=9606 GN=ZNF691 PE=1 SV=2	ZNF691	0	0.173316	0.229473	0	0	0	0	0	0	down	--	--	--	R: General function prediction only	--	--	IPR013087: Zinc finger C2H2-type;IPR036236: Zinc finger C2H2 superfamily	Nucleus	--
Q7L5N7	Lysophosphatidylcholine acyltransferase 2 OS=Homo sapiens OX=9606 GN=LPCAT2 PE=1 SV=1	LPCAT2	0.767871	0	0	0	0	0	0	0	0	down	GO:0006663 platelet activating factor biosynthetic process;GO:0036151 phosphatidylcholine acyl-chain remodeling;GO:0061024 membrane organization	GO:0000139 Golgi membrane;GO:0005783 endoplasmic reticulum;GO:0005789 endoplasmic reticulum membrane;GO:0005795 Golgi stack;GO:0005811 lipid droplet;GO:0005886 plasma membrane;GO:0016021 integral component of membrane	GO:0003841 1-acylglycerol-3-phosphate O-acyltransferase activity;GO:0005509 calcium ion binding;GO:0047144 2-acylglycerol-3-phosphate O-acyltransferase activity;GO:0047159 1-alkenylglycerophosphocholine O-acyltransferase activity;GO:0047184 1-acylglycerophosphocholine O-acyltransferase activity;GO:0047192 1-alkylglycerophosphocholine O-acetyltransferase activity;GO:0050200 plasmalogen synthase ac…	I: Lipid transport and metabolism	K13510	ko00564: Glycerophospholipid metabolism;ko00565: Ether lipid metabolism;ko01100: Metabolic pathways	IPR002048: EF-hand domain;IPR011992: EF-hand domain pair;IPR002123: Phospholipid/glycerol acyltransferase;IPR018247: EF-Hand 1, calcium-binding site;IPR045252: Lysophosphatidylcholine acyltransferase LPCAT1-like	Mitochondrion	--
Q7RTZ1	Ovochymase-2 OS=Homo sapiens OX=9606 GN=OVCH2 PE=3 SV=2	OVCH2	0.0557462	0.0209555	0	0	0	0	0	0	0	down	GO:0006508 proteolysis;GO:0009566 fertilization	GO:0005576 extracellular region;GO:0005886 plasma membrane	GO:0004252 serine-type endopeptidase activity;GO:0046872 metal ion binding	E: Amino acid transport and metabolism	K01362	--	IPR000859: CUB domain;IPR001254: Serine proteases, trypsin domain;IPR001314: Peptidase S1A, chymotrypsin family;IPR035914: Spermadhesin, CUB domain superfamily;IPR043504: Peptidase S1, PA clan, chymotrypsin-like fold;IPR009003: Peptidase S1, PA clan;IPR033116: Serine proteases, trypsin family, serine active site;IPR018114: Serine proteases, trypsin family, histidine active site	Extracell	CS pos: 22-23. GKS-AT. Pr: 0.6621
Q7Z7N9	Transmembrane protein 179B OS=Homo sapiens OX=9606 GN=TMEM179B PE=1 SV=1	TMEM179B	0.478712	0.526855	0.386371	0.276884	0.23383	0.236646	0.53692	0.00818123	0.435017	down	--	GO:0005730 nucleolus;GO:0005886 plasma membrane;GO:0016021 integral component of membrane;GO:0016607 nuclear speck;GO:0030667 secretory granule membrane;GO:0035577 azurophil granule membrane;GO:0101003 ficolin-1-rich granule membrane	--	--	--	--	--	Plasma membrane	CS pos: 26-27. AAA-AM. Pr: 0.2618
Q86UA6	RPA-interacting protein OS=Homo sapiens OX=9606 GN=RPAIN PE=1 SV=2	RPAIN	0.0566471	0	0.0978028	0	0	0	0	0	0	down	GO:0006261 DNA-templated DNA replication;GO:0006281 DNA repair;GO:0006310 DNA recombination;GO:0006606 protein import into nucleus;GO:0009411 response to UV	GO:0001650 fibrillar center;GO:0005634 nucleus;GO:0005654 nucleoplasm;GO:0005737 cytoplasm;GO:0016605 PML body	GO:0044877 protein-containing complex binding;GO:0046872 metal ion binding	--	--	--	IPR028159: RPA-interacting protein, C-terminal domain;IPR028158: RPA-interacting protein, N-terminal domain;IPR028155: RPA-interacting protein, central domain	Extracell	--
Q86WP2	Vasculin OS=Homo sapiens OX=9606 GN=GPBP1 PE=1 SV=1	GPBP1	0.0542181	0.0554555	0.0333201	0.0216814	0.0254068	0.0274391	0.521193	0.0471334	0.90506	down	GO:0006351 transcription, DNA-templated;GO:0006355 regulation of transcription, DNA-templated;GO:0045944 positive regulation of transcription by RNA polymerase II	GO:0005634 nucleus;GO:0005829 cytosol;GO:0005886 plasma membrane;GO:0043231 intracellular membrane-bounded organelle	GO:0003677 DNA binding;GO:0003700 DNA-binding transcription factor activity;GO:0003723 RNA binding	--	--	--	IPR028128: Vasculin family	Nucleus	--
Q86X95	Corepressor interacting with RBPJ 1 OS=Homo sapiens OX=9606 GN=CIR1 PE=1 SV=1	CIR1	0.00832189	0.00681913	0	0	0	0	0	0	0	down	GO:0000122 negative regulation of transcription by RNA polymerase II;GO:0001701 in utero embryonic development;GO:0006397 mRNA processing;GO:0008380 RNA splicing;GO:0045892 negative regulation of transcription, DNA-templated	GO:0005634 nucleus;GO:0005737 cytoplasm;GO:0005815 microtubule organizing center;GO:0016607 nuclear speck;GO:0032991 protein-containing complex	GO:0003714 transcription corepressor activity;GO:0019901 protein kinase binding;GO:0042826 histone deacetylase binding;GO:0044877 protein-containing complex binding	K: Transcription	K06066	ko04330: Notch signaling pathway;ko05169: Epstein-Barr virus infection	IPR019339: CBF1-interacting co-repressor CIR, N-terminal domain	Nucleus	--
Q8IZU2	WD repeat-containing protein 17 OS=Homo sapiens OX=9606 GN=WDR17 PE=2 SV=2	WDR17	0	0	0.11974	0	0	0	0	0	0	down	--	--	--	--	K24740	--	IPR015943: WD40/YVTN repeat-like-containing domain superfamily;IPR001680: WD40 repeat;IPR019775: WD40 repeat, conserved site;IPR024977: Anaphase-promoting complex subunit 4, WD40 domain;IPR036322: WD40-repeat-containing domain superfamily;IPR011047: Quinoprotein alcohol dehydrogenase-like superfamily;IPR020472: G-protein beta WD-40 repeat	Nucleus	--
Q8N2U9	Solute carrier family 66 member 2 OS=Homo sapiens OX=9606 GN=SLC66A2 PE=1 SV=1	SLC66A2	0.0109489	0	0.0139191	0.00439578	0	0.00566213	0.404452	0.0353313	0.879168	down	GO:0042147 retrograde transport, endosome to Golgi;GO:0045332 phospholipid translocation	GO:0005768 endosome;GO:0005802 trans-Golgi network;GO:0005829 cytosol;GO:0016021 integral component of membrane	--	S: Function unknown	K23679	--	IPR006603: PQ-loop repeat	Plasma membrane	--
Q8N8E3	Centrosomal protein of 112 kDa OS=Homo sapiens OX=9606 GN=CEP112 PE=1 SV=2	CEP112	0	0	0.0541516	0	0	0	0	0	0	down	GO:0097120 receptor localization to synapse	GO:0005737 cytoplasm;GO:0005813 centrosome;GO:0005886 plasma membrane;GO:0060077 inhibitory synapse	--	--	K16767	--	IPR027831: Domain of unknown function DUF4485	Cytoplasm	--
Q8TDI0	Chromodomain-helicase-DNA-binding protein 5 OS=Homo sapiens OX=9606 GN=CHD5 PE=1 SV=1	CHD5	0	0	0.100802	0	0	0	0	0	0	down	GO:0000122 negative regulation of transcription by RNA polymerase II;GO:0006338 chromatin remodeling;GO:0006357 regulation of transcription by RNA polymerase II;GO:0008285 negative regulation of cell population proliferation;GO:0021895 cerebral cortex neuron differentiation;GO:0035093 spermatogenesis, exchange of chromosomal proteins;GO:0043967 histone H4 acetylation;GO:0098532 histone H3-K27 tri…	GO:0000785 chromatin;GO:0000792 heterochromatin;GO:0005634 nucleus;GO:0005654 nucleoplasm;GO:0005829 cytosol;GO:0016020 membrane;GO:0016581 NuRD complex;GO:0016607 nuclear speck	GO:0003677 DNA binding;GO:0003678 DNA helicase activity;GO:0003682 chromatin binding;GO:0005524 ATP binding;GO:0016887 ATP hydrolysis activity;GO:0042393 histone binding;GO:0046872 metal ion binding;GO:0061628 H3K27me3 modified histone binding;GO:0140658 ATP-dependent chromatin remodeler activity	R: General function prediction only	K14435	--	IPR019787: Zinc finger, PHD-finger;IPR013083: Zinc finger, RING/FYVE/PHD-type;IPR001650: Helicase, C-terminal;IPR014001: Helicase superfamily 1/2, ATP-binding domain;IPR000953: Chromo/chromo shadow domain;IPR027417: P-loop containing nucleoside triphosphate hydrolase;IPR009462: CHD subfamily II, SANT-like domain;IPR016197: Chromo-like domain superfamily;IPR002464: DNA/RNA helicase, ATP-dependent,…	Nucleus	--
Q8TEC5	E3 ubiquitin-protein ligase SH3RF2 OS=Homo sapiens OX=9606 GN=SH3RF2 PE=1 SV=3	SH3RF2	0.0727635	0	0.175931	0	0	0	0	0	0	down	GO:0016567 protein ubiquitination;GO:0030335 positive regulation of cell migration;GO:0031397 negative regulation of protein ubiquitination;GO:0032436 positive regulation of proteasomal ubiquitin-dependent protein catabolic process;GO:0043066 negative regulation of apoptotic process;GO:0046329 negative regulation of JNK cascade;GO:0046330 positive regulation of JNK cascade;GO:0051865 protein auto…	GO:0005634 nucleus;GO:0005654 nucleoplasm	GO:0004864 protein phosphatase inhibitor activity;GO:0008157 protein phosphatase 1 binding;GO:0019902 phosphatase binding;GO:0046872 metal ion binding;GO:0061630 ubiquitin protein ligase activity	O: Posttranslational modification, protein turnover, chaperones	K12171	--	IPR001452: SH3 domain;IPR035794: E3 ubiquitin-protein ligase SH3RF2, second SH3 domain;IPR036028: SH3-like domain superfamily;IPR001841: Zinc finger, RING-type;IPR013083: Zinc finger, RING/FYVE/PHD-type;IPR035792: E3 ubiquitin-protein ligase SH3RF2, first SH3 domain;IPR027370: Zinc finger, RING-type, eukaryotic;IPR035822: SH3RF2, third SH3 domain;IPR017907: Zinc finger, RING-type, conserved site	Nucleus	--
Q92485	Acid sphingomyelinase-like phosphodiesterase 3b OS=Homo sapiens OX=9606 GN=SMPDL3B PE=1 SV=2	SMPDL3B	0.0762934	0	0	0	0	0	0	0	0	down	GO:0006685 sphingomyelin catabolic process;GO:0006954 inflammatory response;GO:0034122 negative regulation of toll-like receptor signaling pathway;GO:0045087 innate immune response;GO:0046466 membrane lipid catabolic process;GO:0050728 negative regulation of inflammatory response	GO:0005615 extracellular space;GO:0005886 plasma membrane;GO:0031225 anchored component of membrane;GO:0070062 extracellular exosome	GO:0004767 sphingomyelin phosphodiesterase activity;GO:0008081 phosphoric diester hydrolase activity;GO:0008270 zinc ion binding;GO:0016798 hydrolase activity, acting on glycosyl bonds	I: Lipid transport and metabolism	K01128	--	IPR004843: Calcineurin-like phosphoesterase domain, ApaH type;IPR045473: Sphingomyelin phosphodiesterase, C-terminal domain;IPR029052: Metallo-dependent phosphatase-like;IPR041805: Acid sphingomyelinase/endopolyphosphatase, metallophosphatase domain;IPR017064: Acid sphingomyelinase-like phosphodiesterase, predicted	Peroxisome	CS pos: 18-19. ARA-EP. Pr: 0.9693
Q92966	snRNA-activating protein complex subunit 3 OS=Homo sapiens OX=9606 GN=SNAPC3 PE=1 SV=1	SNAPC3	0.063187	0	0.0395496	0	0	0	0	0	0	down	GO:0006366 transcription by RNA polymerase II;GO:0006383 transcription by RNA polymerase III;GO:0009301 snRNA transcription;GO:0042795 snRNA transcription by RNA polymerase II;GO:0042796 snRNA transcription by RNA polymerase III	GO:0005634 nucleus;GO:0005654 nucleoplasm;GO:0005730 nucleolus;GO:0016604 nuclear body;GO:0019185 snRNA-activating protein complex	GO:0000995 RNA polymerase III general transcription initiation factor activity;GO:0001006 RNA polymerase III type 3 promoter sequence-specific DNA binding;GO:0003677 DNA binding;GO:0003681 bent DNA binding	K: Transcription	K15210	--	IPR022042: snRNA-activating protein complex, subunit 3	Cytoplasm	--
Q92982	Ninjurin-1 OS=Homo sapiens OX=9606 GN=NINJ1 PE=1 SV=2	NINJ1	0.0360145	0	0	0	0	0	0	0	0	down	GO:0001525 angiogenesis;GO:0002232 leukocyte chemotaxis involved in inflammatory response;GO:0006954 inflammatory response;GO:0007155 cell adhesion;GO:0007399 nervous system development;GO:0012501 programmed cell death;GO:0019835 cytolysis;GO:0034113 heterotypic cell-cell adhesion;GO:0034145 positive regulation of toll-like receptor 4 signaling pathway;GO:0042246 tissue regeneration;GO:0042692 mu…	GO:0005576 extracellular region;GO:0016021 integral component of membrane;GO:0070161 anchoring junction;GO:0097060 synaptic membrane	GO:0001530 lipopolysaccharide binding;GO:0098631 cell adhesion mediator activity	--	--	--	IPR007007: Ninjurin	Plasma membrane	--
Q96EF6	F-box only protein 17 OS=Homo sapiens OX=9606 GN=FBXO17 PE=1 SV=1	FBXO17	0	0.0850236	0	0	0	0	0	0	0	down	GO:0006516 glycoprotein catabolic process;GO:0016567 protein ubiquitination;GO:0030433 ubiquitin-dependent ERAD pathway;GO:0031146 SCF-dependent proteasomal ubiquitin-dependent protein catabolic process	GO:0005737 cytoplasm;GO:0005829 cytosol;GO:0019005 SCF ubiquitin ligase complex	--	--	K10101	--	IPR001810: F-box domain;IPR036047: F-box-like domain superfamily;IPR007397: F-box associated (FBA) domain;IPR008979: Galactose-binding-like domain superfamily	Extracell	--
Q96N06	Spermatogenesis-associated protein 33 OS=Homo sapiens OX=9606 GN=SPATA33 PE=1 SV=1	SPATA33	0.174165	0.168593	0.12778	0.0880565	0.127157	0.0886845	0.645852	0.0493174	0.90506	down	GO:0000423 mitophagy	GO:0005634 nucleus;GO:0005737 cytoplasm;GO:0005739 mitochondrion;GO:0005829 cytosol;GO:0097225 sperm midpiece;GO:0097226 sperm mitochondrial sheath	--	--	--	--	IPR027930: Protein of unknown function DUF4609	Nucleus	--
Q96PP9	Guanylate-binding protein 4 OS=Homo sapiens OX=9606 GN=GBP4 PE=1 SV=2	GBP4	0.0639569	0.0671061	0.0680317	0.0287222	0.0412758	0.0442022	0.573598	0.0480214	0.90506	down	GO:0042832 defense response to protozoan;GO:0050830 defense response to Gram-positive bacterium;GO:0071346 cellular response to interferon-gamma	GO:0000139 Golgi membrane;GO:0005634 nucleus;GO:0005794 Golgi apparatus;GO:0005829 cytosol;GO:0005886 plasma membrane;GO:0031410 cytoplasmic vesicle;GO:0048471 perinuclear region of cytoplasm	GO:0003924 GTPase activity;GO:0005525 GTP binding;GO:0042802 identical protein binding;GO:0042803 protein homodimerization activity	R: General function prediction only	K20899	ko04621: NOD-like receptor signaling pathway	IPR027417: P-loop containing nucleoside triphosphate hydrolase;IPR036543: Guanylate-binding protein, C-terminal domain superfamily;IPR003191: Guanylate-binding protein/Atlastin, C-terminal;IPR037684: Guanylate-binding protein, C-terminal;IPR015894: Guanylate-binding protein, N-terminal;IPR030386: GB1/RHD3-type guanine nucleotide-binding (G) domain	Cytoplasm	--
Q96QD5	DEP domain-containing protein 7 OS=Homo sapiens OX=9606 GN=DEPDC7 PE=2 SV=1	DEPDC7	0.0263225	0	0	0	0	0	0	0	0	down	GO:0035556 intracellular signal transduction	--	--	--	--	--	IPR000591: DEP domain;IPR036390: Winged helix DNA-binding domain superfamily;IPR036388: Winged helix-like DNA-binding domain superfamily	Cytoplasm	--
Q9BPU6	Dihydropyrimidinase-related protein 5 OS=Homo sapiens OX=9606 GN=DPYSL5 PE=1 SV=1	DPYSL5	0	1.61076	0	0	0	0	0	0	0	down	GO:0007165 signal transduction;GO:0007399 nervous system development;GO:0007411 axon guidance;GO:0050774 negative regulation of dendrite morphogenesis	GO:0005829 cytosol;GO:0030425 dendrite;GO:0032991 protein-containing complex;GO:0043025 neuronal cell body	GO:0008017 microtubule binding;GO:0016810 hydrolase activity, acting on carbon-nitrogen (but not peptide) bonds	F: Nucleotide transport and metabolism	K07529	ko04360: Axon guidance	IPR011778: Hydantoinase/dihydropyrimidinase;IPR011059: Metal-dependent hydrolase, composite domain superfamily;IPR032466: Metal-dependent hydrolase;IPR006680: Amidohydrolase-related	Cytoplasm	--
Q9BQI5	SH3-containing GRB2-like protein 3-interacting protein 1 OS=Homo sapiens OX=9606 GN=SGIP1 PE=1 SV=2	SGIP1	0.131549	0.140005	0	0	0	0	0	0	0	down	GO:0002021 response to dietary excess;GO:0048260 positive regulation of receptor-mediated endocytosis;GO:0048268 clathrin coat assembly;GO:0072583 clathrin-dependent endocytosis;GO:0097009 energy homeostasis;GO:2000253 positive regulation of feeding behavior	GO:0005737 cytoplasm;GO:0005829 cytosol;GO:0005886 plasma membrane;GO:0005905 clathrin-coated pit;GO:0030122 AP-2 adaptor complex;GO:0030136 clathrin-coated vesicle	GO:0005543 phospholipid binding;GO:0008017 microtubule binding;GO:0017124 SH3 domain binding	D: Cell cycle control, cell division, chromosome partitioning	K20065	--	IPR036168: AP-2 complex subunit mu, C-terminal superfamily;IPR028565: Mu homology domain;IPR018808: Muniscin C-terminal;IPR037984: SGIP1, mu-homology domain	Nucleus	--
Q9BSU3	N-alpha-acetyltransferase 11 OS=Homo sapiens OX=9606 GN=NAA11 PE=1 SV=3	NAA11	0.812212	0	0	0	0	0	0	0	0	down	GO:0006474 N-terminal protein amino acid acetylation	GO:0005654 nucleoplasm;GO:0005737 cytoplasm;GO:0005794 Golgi apparatus;GO:0005813 centrosome;GO:0005829 cytosol;GO:0031415 NatA complex	GO:0004596 peptide alpha-N-acetyltransferase activity;GO:1990189 peptide-serine-N-acetyltransferase activity;GO:1990190 peptide-glutamate-N-acetyltransferase activity	R: General function prediction only	K20791	--	IPR016181: Acyl-CoA N-acyltransferase;IPR000182: GNAT domain	Nucleus	--
Q9BUP0	EF-hand domain-containing protein D1 OS=Homo sapiens OX=9606 GN=EFHD1 PE=1 SV=1	EFHD1	0.121434	0	0	0	0	0	0	0	0	down	GO:0031175 neuron projection development;GO:1900069 regulation of cellular hyperosmotic salinity response	GO:0005739 mitochondrion;GO:0005743 mitochondrial inner membrane	GO:0005509 calcium ion binding;GO:0061891 calcium ion sensor activity	R: General function prediction only	K23921	--	IPR002048: EF-hand domain;IPR011992: EF-hand domain pair	Nucleus	--
Q9BYG4	Partitioning defective 6 homolog gamma OS=Homo sapiens OX=9606 GN=PARD6G PE=1 SV=1	PARD6G	0.0525552	0	0.0525013	0	0	0	0	0	0	down	GO:0007098 centrosome cycle;GO:0007163 establishment or maintenance of cell polarity;GO:0051301 cell division;GO:0060341 regulation of cellular localization	GO:0005634 nucleus;GO:0005829 cytosol;GO:0005886 plasma membrane;GO:0005923 bicellular tight junction;GO:0005938 cell cortex;GO:0016324 apical plasma membrane;GO:0070160 tight junction	GO:0005080 protein kinase C binding	T: Signal transduction mechanisms	K06093	ko04015: Rap1 signaling pathway;ko04144: Endocytosis;ko04360: Axon guidance;ko04390: Hippo signaling pathway;ko04530: Tight junction;ko05165: Human papillomavirus infection	IPR000270: PB1 domain;IPR034868: Partitioning defective protein 6, PB1 domain;IPR036034: PDZ superfamily;IPR001478: PDZ domain	Nucleus	--
Q9H2L5	Ras association domain-containing protein 4 OS=Homo sapiens OX=9606 GN=RASSF4 PE=1 SV=2	RASSF4	0.0213663	0.01297	0.0303043	0	0	0	0	0	0	down	GO:0007049 cell cycle;GO:0007165 signal transduction	--	--	T: Signal transduction mechanisms	K09851	ko04392: Hippo signaling pathway - multiple species	IPR000159: Ras-associating (RA) domain;IPR029071: Ubiquitin-like domain superfamily;IPR011524: SARAH domain	Cytoplasm	--
Q9H3G5	Probable serine carboxypeptidase CPVL OS=Homo sapiens OX=9606 GN=CPVL PE=1 SV=2	CPVL	0	0.0426375	0.716556	0	0	0	0	0	0	down	GO:0006508 proteolysis	--	GO:0004185 serine-type carboxypeptidase activity	O: Posttranslational modification, protein turnover, chaperones;E: Amino acid transport and metabolism	K09645	--	IPR029058: Alpha/Beta hydrolase fold;IPR018202: Serine carboxypeptidase, serine active site;IPR001563: Peptidase S10, serine carboxypeptidase	Endoplasmic reticulum	CS pos: 22-23. CDG-LF. Pr: 0.8591
Q9H6B1	Zinc finger protein 385D OS=Homo sapiens OX=9606 GN=ZNF385D PE=2 SV=1	ZNF385D	0	0.244513	0	0	0	0	0	0	0	down	--	GO:0005634 nucleus	GO:0008270 zinc ion binding;GO:1990837 sequence-specific double-stranded DNA binding	--	K26543	ko04115: p53 signaling pathway	IPR036236: Zinc finger C2H2 superfamily;IPR013087: Zinc finger C2H2-type;IPR003604: Matrin/U1-C-like, C2H2-type zinc finger	Nucleus	--
Q9HBW9	Adhesion G protein-coupled receptor L4 OS=Homo sapiens OX=9606 GN=ADGRL4 PE=1 SV=3	ADGRL4	0	0.120147	0.130749	0	0	0	0	0	0	down	GO:0007166 cell surface receptor signaling pathway;GO:0007186 G protein-coupled receptor signaling pathway;GO:0007189 adenylate cyclase-activating G protein-coupled receptor signaling pathway;GO:0065003 protein-containing complex assembly	GO:0005886 plasma membrane;GO:0005887 integral component of plasma membrane;GO:0016021 integral component of membrane;GO:0031410 cytoplasmic vesicle	GO:0004930 G protein-coupled receptor activity;GO:0005509 calcium ion binding	T: Signal transduction mechanisms	K04595	--	IPR000203: GPS motif;IPR018097: EGF-like calcium-binding, conserved site;IPR000742: EGF-like domain;IPR046338: GAIN domain superfamily;IPR017981: GPCR, family 2-like;IPR001881: EGF-like calcium-binding domain;IPR000832: GPCR, family 2, secretin-like;IPR017983: GPCR, family 2, secretin-like, conserved site;IPR032471: GAIN domain, N-terminal;IPR000152: EGF-type aspartate/asparagine hydroxylation si…	Plasma membrane	CS pos: 19-20. SYT-QN. Pr: 0.8757
Q9NR82	Potassium voltage-gated channel subfamily KQT member 5 OS=Homo sapiens OX=9606 GN=KCNQ5 PE=1 SV=3	KCNQ5	0	0.0307926	0	0	0	0	0	0	0	down	GO:0034765 regulation of ion transmembrane transport;GO:0071805 potassium ion transmembrane transport	GO:0005886 plasma membrane;GO:0005887 integral component of plasma membrane;GO:0008076 voltage-gated potassium channel complex;GO:0016021 integral component of membrane;GO:0030118 clathrin coat	GO:0005249 voltage-gated potassium channel activity;GO:0005251 delayed rectifier potassium channel activity;GO:0005516 calmodulin binding	P: Inorganic ion transport and metabolism	K04930	ko04725: Cholinergic synapse	IPR003937: Potassium channel, voltage dependent, KCNQ;IPR005821: Ion transport domain;IPR013821: Potassium channel, voltage dependent, KCNQ, C-terminal	Plasma membrane	--
Q9NSB8	Homer protein homolog 2 OS=Homo sapiens OX=9606 GN=HOMER2 PE=1 SV=1	HOMER2	0	0.0958953	0	0	0	0	0	0	0	down	GO:0007216 G protein-coupled glutamate receptor signaling pathway;GO:0007605 sensory perception of sound;GO:0008277 regulation of G protein-coupled receptor signaling pathway;GO:0032703 negative regulation of interleukin-2 production;GO:0035584 calcium-mediated signaling using intracellular calcium source;GO:0048148 behavioral response to cocaine;GO:0048875 chemical homeostasis within a tissue;GO…	GO:0005737 cytoplasm;GO:0005829 cytosol;GO:0005886 plasma membrane;GO:0014069 postsynaptic density;GO:0030425 dendrite;GO:0032426 stereocilium tip;GO:0043229 intracellular organelle;GO:0045177 apical part of cell;GO:0070161 anchoring junction;GO:0098978 glutamatergic synapse	GO:0003779 actin binding;GO:0030160 synaptic receptor adaptor activity;GO:0035256 G protein-coupled glutamate receptor binding	--	K15010	ko04068: FoxO signaling pathway;ko04724: Glutamatergic synapse	IPR000697: WH1/EVH1 domain;IPR044100: Homer, EVH1 domain;IPR011993: PH-like domain superfamily	Nucleus	--
Q9P0K1	Disintegrin and metalloproteinase domain-containing protein 22 OS=Homo sapiens OX=9606 GN=ADAM22 PE=1 SV=1	ADAM22	0.0520133	0.0550393	0.0881893	0	0	0	0	0	0	down	GO:0006508 proteolysis;GO:0007155 cell adhesion;GO:0007162 negative regulation of cell adhesion;GO:0007417 central nervous system development	GO:0005886 plasma membrane;GO:0016021 integral component of membrane;GO:0030424 axon;GO:0099061 integral component of postsynaptic density membrane	GO:0004222 metalloendopeptidase activity;GO:0005178 integrin binding	O: Posttranslational modification, protein turnover, chaperones	K16068	--	IPR018358: Disintegrin, conserved site;IPR000742: EGF-like domain;IPR001762: Disintegrin domain;IPR001590: Peptidase M12B, ADAM/reprolysin;IPR006586: ADAM, cysteine-rich domain;IPR036436: Disintegrin domain superfamily;IPR002870: Peptidase M12B, propeptide;IPR013111: EGF-like domain, extracellular;IPR034027: Reprolysin domain, adamalysin-type;IPR024079: Metallopeptidase, catalytic domain superfam…	Extracell	CS pos: 25-26. ARC-GQ. Pr: 0.7313
Q9P244	Leucine-rich repeat and fibronectin type III domain-containing protein 1 OS=Homo sapiens OX=9606 GN=LRFN1 PE=1 SV=2	LRFN1	0	0.00833405	0	0	0	0	0	0	0	down	--	GO:0005886 plasma membrane;GO:0009986 cell surface;GO:0070161 anchoring junction;GO:0099061 integral component of postsynaptic density membrane	--	R: General function prediction only	K16354	--	IPR032675: Leucine-rich repeat domain superfamily;IPR001611: Leucine-rich repeat;IPR003961: Fibronectin type III;IPR013783: Immunoglobulin-like fold;IPR000483: Cysteine-rich flanking region, C-terminal;IPR003591: Leucine-rich repeat, typical subtype;IPR036179: Immunoglobulin-like domain superfamily;IPR013098: Immunoglobulin I-set;IPR036116: Fibronectin type III superfamily;IPR003599: Immunoglobul…	Nucleus	CS pos: 31-32. SRG-QP. Pr: 0.8898
Q9UK32	Ribosomal protein S6 kinase alpha-6 OS=Homo sapiens OX=9606 GN=RPS6KA6 PE=1 SV=1	RPS6KA6	0	0	0.134743	0	0	0	0	0	0	down	GO:0006978 DNA damage response, signal transduction by p53 class mediator resulting in transcription of p21 class mediator;GO:0007165 signal transduction;GO:0007417 central nervous system development;GO:0018105 peptidyl-serine phosphorylation;GO:0045992 negative regulation of embryonic development;GO:0070373 negative regulation of ERK1 and ERK2 cascade;GO:2000381 negative regulation of mesoderm d…	GO:0001650 fibrillar center;GO:0005654 nucleoplasm;GO:0005730 nucleolus;GO:0005737 cytoplasm;GO:0005739 mitochondrion;GO:0005829 cytosol	GO:0000287 magnesium ion binding;GO:0004672 protein kinase activity;GO:0004674 protein serine/threonine kinase activity;GO:0004711 ribosomal protein S6 kinase activity;GO:0005524 ATP binding;GO:0106310 protein serine kinase activity	T: Signal transduction mechanisms	K04373	ko04010: MAPK signaling pathway;ko04114: Oocyte meiosis;ko04150: mTOR signaling pathway;ko04714: Thermogenesis;ko04720: Long-term potentiation;ko04722: Neurotrophin signaling pathway;ko04914: Progesterone-mediated oocyte maturation;ko04931: Insulin resistance;ko05135: Yersinia infection;ko05207: Chemical carcinogenesis - receptor activation	IPR008271: Serine/threonine-protein kinase, active site;IPR000719: Protein kinase domain;IPR017892: Protein kinase, C-terminal;IPR000961: AGC-kinase, C-terminal;IPR016239: Ribosomal protein S6 kinase II;IPR017441: Protein kinase, ATP binding site;IPR011009: Protein kinase-like domain superfamily;IPR041906: Ribosomal S6 kinase, N-terminal catalytic domain	Cytoplasm	--
Q9ULE6	Paladin OS=Homo sapiens OX=9606 GN=PALD1 PE=1 SV=3	PALD1	0.0387458	0.0719523	0	0	0	0	0	0	0	down	--	--	--	--	K14165	--	IPR029021: Protein-tyrosine phosphatase-like;IPR003595: Protein-tyrosine phosphatase, catalytic	Cytoplasm	--
Q9UM22	Mammalian ependymin-related protein 1 OS=Homo sapiens OX=9606 GN=EPDR1 PE=1 SV=2	EPDR1	0.13008	0	0	0	0	0	0	0	0	down	GO:0007160 cell-matrix adhesion	GO:0005576 extracellular region;GO:0043202 lysosomal lumen	GO:0005509 calcium ion binding	--	--	--	IPR001299: Ependymin;IPR018224: Ependymin, conserved site	Extracell	--
Q9UNP4	Lactosylceramide alpha-2,3-sialyltransferase OS=Homo sapiens OX=9606 GN=ST3GAL5 PE=1 SV=4	ST3GAL5	0	0.133377	0	0	0	0	0	0	0	down	GO:0001574 ganglioside biosynthetic process;GO:0005975 carbohydrate metabolic process;GO:0006486 protein glycosylation;GO:0006688 glycosphingolipid biosynthetic process	GO:0000139 Golgi membrane;GO:0005887 integral component of plasma membrane;GO:0016021 integral component of membrane	GO:0003836 beta-galactoside (CMP) alpha-2,3-sialyltransferase activity;GO:0004513 neolactotetraosylceramide alpha-2,3-sialyltransferase activity;GO:0008373 sialyltransferase activity;GO:0047291 lactosylceramide alpha-2,3-sialyltransferase activity	G: Carbohydrate transport and metabolism	K03370	ko00604: Glycosphingolipid biosynthesis - ganglio series;ko01100: Metabolic pathways	IPR038578: GT29-like superfamiliy;IPR012163: Sialyltransferase;IPR001675: Glycosyl transferase family 29	Cytoplasm	--
Q9Y343	Sorting nexin-24 OS=Homo sapiens OX=9606 GN=SNX24 PE=1 SV=1	SNX24	0.480308	0.522106	0.56306	0.362939	0.312176	0.313237	0.631343	0.00249005	0.171105	down	GO:0015031 protein transport	GO:0030659 cytoplasmic vesicle membrane	GO:0010314 phosphatidylinositol-5-phosphate binding;GO:0032266 phosphatidylinositol-3-phosphate binding;GO:0070273 phosphatidylinositol-4-phosphate binding;GO:1901981 phosphatidylinositol phosphate binding	Z: Cytoskeleton;U: Intracellular trafficking, secretion, and vesicular transport;D: Cell cycle control, cell division, chromosome partitioning	K17941	--	IPR036871: PX domain superfamily;IPR001683: Phox homology	Cytoplasm	--
Q9Y5X0	Sorting nexin-10 OS=Homo sapiens OX=9606 GN=SNX10 PE=1 SV=2	SNX10	0	0	0.119947	0	0	0	0	0	0	down	GO:0001696 gastric acid secretion;GO:0006886 intracellular protein transport;GO:0006897 endocytosis;GO:0019725 cellular homeostasis;GO:0030316 osteoclast differentiation;GO:0035630 bone mineralization involved in bone maturation;GO:0044691 tooth eruption;GO:0045453 bone resorption;GO:0055074 calcium ion homeostasis;GO:0097178 ruffle assembly;GO:1990830 cellular response to leukemia inhibitory fac…	GO:0005634 nucleus;GO:0005783 endoplasmic reticulum;GO:0016020 membrane;GO:0030141 secretory granule;GO:0090651 apical cytoplasm	GO:0035091 phosphatidylinositol binding	U: Intracellular trafficking, secretion, and vesicular transport	K17924	--	IPR001683: Phox homology;IPR036871: PX domain superfamily	Cytoplasm_Nucleus	--
V9GY43	Multimerin 2 (Fragment) OS=Homo sapiens OX=9606 GN=MMRN2 PE=1 SV=1	MMRN2	0.260528	0.255039	0	0	0	0	0	0	0	down	--	--	--	--	K24247	--	IPR011489: EMI domain	Mitochondrion	--
A0A7I2PLE3	Microtubule-associated protein OS=Homo sapiens OX=9606 GN=MAPT PE=1 SV=1	MAPT	0	0	0	0.0498395	0	0	inf	0	0	up	--	GO:0005829 cytosol;GO:0005874 microtubule;GO:0005886 plasma membrane;GO:0030424 axon	GO:0008017 microtubule binding	Z: Cytoskeleton	K04380	ko04010: MAPK signaling pathway;ko05010: Alzheimer disease;ko05012: Parkinson disease;ko05022: Pathways of neurodegeneration - multiple diseases	IPR001084: Microtubule associated protein, tubulin-binding repeat;IPR002955: Microtubule-associated protein Tau	Nucleus	--
A0A8I5KTE5	Golgin A3 (Fragment) OS=Homo sapiens OX=9606 GN=GOLGA3 PE=1 SV=1	GOLGA3	0	0	0	0.0469203	0	0.0635415	inf	0	0	up	--	--	--	--	--	--	--	Nucleus	--
A3QJZ6	PRAME family member 22 OS=Homo sapiens OX=9606 GN=PRAMEF22 PE=3 SV=3	PRAMEF22	0	0	0	1.34872	1.06484	0	inf	0	0	up	GO:0008284 positive regulation of cell population proliferation;GO:0043066 negative regulation of apoptotic process;GO:0045596 negative regulation of cell differentiation;GO:0045892 negative regulation of transcription, DNA-templated	GO:0005737 cytoplasm	--	--	--	--	IPR026271: PRAME family;IPR032675: Leucine-rich repeat domain superfamily	Extracell	--
A6NDB9	Paralemmin-3 OS=Homo sapiens OX=9606 GN=PALM3 PE=1 SV=2	PALM3	0	0	0	0	0.790604	1.67734	inf	0	0	up	GO:0008360 regulation of cell shape	GO:0016020 membrane	--	--	K16519	--	IPR004965: Paralemmin	Nucleus	--
A7MBM2	Protein dispatched homolog 2 OS=Homo sapiens OX=9606 GN=DISP2 PE=2 SV=2	DISP2	0	0	0	0.0396182	0	0	inf	0	0	up	GO:0007224 smoothened signaling pathway;GO:0055085 transmembrane transport	GO:0005886 plasma membrane;GO:0016021 integral component of membrane	GO:0022857 transmembrane transporter activity	T: Signal transduction mechanisms	K24681	--	IPR000731: Sterol-sensing domain	Plasma membrane	--
A9Z1Z3	Fer-1-like protein 4 OS=Homo sapiens OX=9606 GN=FER1L4 PE=2 SV=1	FER1L4	0	0	0	0	0.163361	0	inf	0	0	up	GO:0007009 plasma membrane organization	GO:0016021 integral component of membrane	GO:0046872 metal ion binding	M: Cell wall/membrane/envelope biogenesis	K22127	--	IPR035892: C2 domain superfamily;IPR032362: Ferlin, C-terminal domain;IPR012561: Ferlin B-domain;IPR037723: Ferlin, fourth C2 domain;IPR012968: FerIin domain;IPR000008: C2 domain;IPR037722: Ferlin, third C2 domain;IPR037720: Ferlin, second C2 domain;IPR037724: Ferlin, fifth C2 domain;IPR037725: Ferlin, sixth C2 domain	Nucleus	--
B3KW44	tRNA N(3)-methylcytidine methyltransferase OS=Homo sapiens OX=9606 GN=METTL8 PE=1 SV=1	METTL8	0	0	0	0.083404	0	0	inf	0	0	up	GO:0001510 RNA methylation	--	GO:0008757 S-adenosylmethionine-dependent methyltransferase activity	R: General function prediction only	K24975	--	IPR029063: S-adenosyl-L-methionine-dependent methyltransferase superfamily;IPR026113: tRNA N(3)-methylcytidine methyltransferase METTL2/6/8-like;IPR041698: Methyltransferase domain 25	Nucleus	--
D6RHC4	Ankyrin repeat and KH domain containing 1 (Fragment) OS=Homo sapiens OX=9606 GN=ANKHD1 PE=1 SV=1	ANKHD1	0	0.1049	0.126975	0.173676	0.178296	0.238462	1.69756	0.0378834	0.879168	up	--	--	--	R: General function prediction only	K16726	--	IPR002110: Ankyrin repeat;IPR036770: Ankyrin repeat-containing domain superfamily	Nucleus	--
E9PGY3	Rap guanine nucleotide exchange factor 5 OS=Homo sapiens OX=9606 GN=RAPGEF5 PE=1 SV=1	RAPGEF5	0	0	0	0	0	0.0169135	inf	0	0	up	GO:0007264 small GTPase mediated signal transduction	--	GO:0005085 guanyl-nucleotide exchange factor activity	--	K08019	ko04014: Ras signaling pathway;ko04015: Rap1 signaling pathway	IPR036390: Winged helix DNA-binding domain superfamily;IPR036388: Winged helix-like DNA-binding domain superfamily;IPR000591: DEP domain	Extracell	--
E9PMJ5	Vav guanine nucleotide exchange factor 3 OS=Homo sapiens OX=9606 GN=VAV3 PE=4 SV=1	VAV3	0	0	0	1.42974	0	0	inf	0	0	up	--	--	--	--	--	--	--	Extracell	--
O00534	von Willebrand factor A domain-containing protein 5A OS=Homo sapiens OX=9606 GN=VWA5A PE=1 SV=2	VWA5A	0	0	0	0	0.13982	0.0873219	inf	0	0	up	--	GO:0005654 nucleoplasm	--	--	K24510	--	IPR013694: VIT domain;IPR002035: von Willebrand factor, type A;IPR036465: von Willebrand factor A-like domain superfamily	Nucleus	--
O43516	WAS/WASL-interacting protein family member 1 OS=Homo sapiens OX=9606 GN=WIPF1 PE=1 SV=3	WIPF1	0	0	0	0	0.0387007	0	inf	0	0	up	GO:0008154 actin polymerization or depolymerization;GO:0030048 actin filament-based movement;GO:0051707 response to other organism	GO:0005884 actin filament	GO:0003779 actin binding	Z: Cytoskeleton	K19475	ko04144: Endocytosis;ko05130: Pathogenic Escherichia coli infection;ko05135: Yersinia infection	IPR003124: WH2 domain;IPR011993: PH-like domain superfamily	Nucleus	--
O60393	Homeobox protein NOBOX OS=Homo sapiens OX=9606 GN=NOBOX PE=1 SV=4	NOBOX	0	0	0	0.0483348	0	0	inf	0	0	up	GO:0006357 regulation of transcription by RNA polymerase II;GO:0048477 oogenesis	GO:0000785 chromatin;GO:0005634 nucleus	GO:0000978 RNA polymerase II cis-regulatory region sequence-specific DNA binding;GO:0000981 DNA-binding transcription factor activity, RNA polymerase II-specific;GO:0043565 sequence-specific DNA binding	R: General function prediction only	K24199	--	IPR001356: Homeobox domain;IPR009057: Homeobox-like domain superfamily	Cytoplasm_Nucleus	--
O75290	Zinc finger protein 780A OS=Homo sapiens OX=9606 GN=ZNF780A PE=1 SV=3	ZNF780A	0	0	0	0	0.0288913	0	inf	0	0	up	GO:0006357 regulation of transcription by RNA polymerase II	GO:0005634 nucleus	GO:0000978 RNA polymerase II cis-regulatory region sequence-specific DNA binding;GO:0000981 DNA-binding transcription factor activity, RNA polymerase II-specific;GO:0046872 metal ion binding	R: General function prediction only	K09228	ko05168: Herpes simplex virus 1 infection	IPR013087: Zinc finger C2H2-type;IPR036236: Zinc finger C2H2 superfamily;IPR001909: Krueppel-associated box;IPR036051: KRAB domain superfamily	Nucleus	--
P09603	Macrophage colony-stimulating factor 1 OS=Homo sapiens OX=9606 GN=CSF1 PE=1 SV=2	CSF1	0.123482	0.139692	0.143278	0.259884	0.215138	0.18856	1.63262	0.0198324	0.717257	up	GO:0001503 ossification;GO:0001780 neutrophil homeostasis;GO:0001954 positive regulation of cell-matrix adhesion;GO:0002158 osteoclast proliferation;GO:0002931 response to ischemia;GO:0003006 developmental process involved in reproduction;GO:0006954 inflammatory response;GO:0007169 transmembrane receptor protein tyrosine kinase signaling pathway;GO:0007265 Ras protein signal transduction;GO:00082…	GO:0005576 extracellular region;GO:0005615 extracellular space;GO:0005788 endoplasmic reticulum lumen;GO:0005886 plasma membrane;GO:0016020 membrane;GO:0016021 integral component of membrane;GO:0016604 nuclear body;GO:0048471 perinuclear region of cytoplasm;GO:1990682 CSF1-CSF1R complex	GO:0005125 cytokine activity;GO:0005157 macrophage colony-stimulating factor receptor binding;GO:0008083 growth factor activity;GO:0042802 identical protein binding;GO:0042803 protein homodimerization activity	--	K05453	ko04010: MAPK signaling pathway;ko04014: Ras signaling pathway;ko04015: Rap1 signaling pathway;ko04060: Cytokine-cytokine receptor interaction;ko04061: Viral protein interaction with cytokine and cytokine receptor;ko04151: PI3K-Akt signaling pathway;ko04380: Osteoclast differentiation;ko04640: Hematopoietic cell lineage;ko04668: TNF signaling pathway;ko05010: Alzheimer disease;ko05022: Pathways o…	IPR009079: Four-helical cytokine-like, core;IPR008001: Macrophage colony stimulating factor-1	Extracell	CS pos: 32-33. SIT-EE. Pr: 0.4811
P13612	Integrin alpha-4 OS=Homo sapiens OX=9606 GN=ITGA4 PE=1 SV=3	ITGA4	0	0	0	0	0.0156178	0	inf	0	0	up	GO:0003366 cell-matrix adhesion involved in ameboidal cell migration;GO:0007159 leukocyte cell-cell adhesion;GO:0007160 cell-matrix adhesion;GO:0007229 integrin-mediated signaling pathway;GO:0030183 B cell differentiation;GO:0033627 cell adhesion mediated by integrin;GO:0033631 cell-cell adhesion mediated by integrin;GO:0034113 heterotypic cell-cell adhesion;GO:0034446 substrate adhesion-dependen…	GO:0005886 plasma membrane;GO:0005925 focal adhesion;GO:0008305 integrin complex;GO:0009897 external side of plasma membrane;GO:0009986 cell surface;GO:0016020 membrane;GO:0030426 growth cone;GO:0034668 integrin alpha4-beta1 complex;GO:0034669 integrin alpha4-beta7 complex;GO:0043025 neuronal cell body;GO:0070062 extracellular exosome	GO:0001968 fibronectin binding;GO:0005178 integrin binding;GO:0015026 coreceptor activity;GO:0046872 metal ion binding;GO:0050839 cell adhesion molecule binding;GO:1990405 protein antigen binding	W: Extracellular structures	K06483	ko04151: PI3K-Akt signaling pathway;ko04510: Focal adhesion;ko04512: ECM-receptor interaction;ko04514: Cell adhesion molecules;ko04640: Hematopoietic cell lineage;ko04670: Leukocyte transendothelial migration;ko04672: Intestinal immune network for IgA production;ko04810: Regulation of actin cytoskeleton;ko05135: Yersinia infection;ko05140: Leishmaniasis;ko05165: Human papillomavirus infection;ko0…	IPR018184: Integrin alpha chain, C-terminal cytoplasmic region, conserved site;IPR013517: FG-GAP repeat;IPR013519: Integrin alpha beta-propellor;IPR032695: Integrin domain superfamily;IPR028994: Integrin alpha, N-terminal;IPR000413: Integrin alpha chain;IPR013649: Integrin alpha-2	Peroxisome	CS pos: 33-34. GRP-YN. Pr: 0.4901
P20648	Potassium-transporting ATPase alpha chain 1 OS=Homo sapiens OX=9606 GN=ATP4A PE=1 SV=5	ATP4A	0	0	0	0	0.245798	0	inf	0	0	up	--	GO:0016021 integral component of membrane;GO:0016324 apical plasma membrane	GO:0000287 magnesium ion binding;GO:0005524 ATP binding;GO:0008900 P-type potassium:proton transporter activity;GO:0016887 ATP hydrolysis activity	P: Inorganic ion transport and metabolism	K01542	ko00190: Oxidative phosphorylation;ko01100: Metabolic pathways;ko04966: Collecting duct acid secretion;ko04971: Gastric acid secretion	IPR005775: P-type ATPase subfamily IIC, subunit alpha;IPR008250: P-type ATPase, A domain superfamily;IPR004014: Cation-transporting P-type ATPase, N-terminal;IPR018303: P-type ATPase, phosphorylation site;IPR006068: Cation-transporting P-type ATPase, C-terminal;IPR023214: HAD superfamily;IPR044492: P-type ATPase, haloacid dehalogenase domain;IPR036412: HAD-like superfamily;IPR023298: P-type ATPas…	Plasma membrane	--
P22676	Calretinin OS=Homo sapiens OX=9606 GN=CALB2 PE=2 SV=2	CALB2	0	0	0	0	0.480231	0	inf	0	0	up	--	GO:0005829 cytosol;GO:0005921 gap junction;GO:0098688 parallel fiber to Purkinje cell synapse;GO:0098793 presynapse	GO:0099534 calcium ion binding involved in regulation of presynaptic cytosolic calcium ion concentration	T: Signal transduction mechanisms	K23908	--	IPR002048: EF-hand domain;IPR029646: Calretinin;IPR018247: EF-Hand 1, calcium-binding site;IPR011992: EF-hand domain pair	Cytoplasm	--
P27544	Ceramide synthase 1 OS=Homo sapiens OX=9606 GN=CERS1 PE=1 SV=1	CERS1	0	0	0	0.109458	0	0	inf	0	0	up	GO:0030148 sphingolipid biosynthetic process;GO:0036146 cellular response to mycotoxin;GO:0046513 ceramide biosynthetic process;GO:0051974 negative regulation of telomerase activity;GO:0071466 cellular response to xenobiotic stimulus;GO:0071492 cellular response to UV-A;GO:0072721 cellular response to dithiothreitol;GO:1901526 positive regulation of mitophagy	GO:0005783 endoplasmic reticulum;GO:0005789 endoplasmic reticulum membrane;GO:0016020 membrane;GO:0016021 integral component of membrane;GO:0043231 intracellular membrane-bounded organelle	GO:0016410 N-acyltransferase activity;GO:0050291 sphingosine N-acyltransferase activity	U: Intracellular trafficking, secretion, and vesicular transport	K04710	ko00600: Sphingolipid metabolism;ko01100: Metabolic pathways;ko04071: Sphingolipid signaling pathway	IPR006634: TRAM/LAG1/CLN8 homology domain	Plasma membrane	--
P30305	M-phase inducer phosphatase 2 OS=Homo sapiens OX=9606 GN=CDC25B PE=1 SV=2	CDC25B	0	0	0	0	0.171989	0.185234	inf	0	0	up	GO:0000086 G2/M transition of mitotic cell cycle;GO:0000278 mitotic cell cycle;GO:0001556 oocyte maturation;GO:0006468 protein phosphorylation;GO:0006470 protein dephosphorylation;GO:0007144 female meiosis I;GO:0008284 positive regulation of cell population proliferation;GO:0010971 positive regulation of G2/M transition of mitotic cell cycle;GO:0032467 positive regulation of cytokinesis;GO:004586…	GO:0000922 spindle pole;GO:0005634 nucleus;GO:0005654 nucleoplasm;GO:0005737 cytoplasm;GO:0005813 centrosome;GO:0005829 cytosol	GO:0004721 phosphoprotein phosphatase activity;GO:0004725 protein tyrosine phosphatase activity;GO:0019901 protein kinase binding	D: Cell cycle control, cell division, chromosome partitioning	K05866	ko04010: MAPK signaling pathway;ko04110: Cell cycle;ko04914: Progesterone-mediated oocyte maturation;ko05206: MicroRNAs in cancer	IPR001763: Rhodanese-like domain;IPR036873: Rhodanese-like domain superfamily;IPR000751: M-phase inducer phosphatase	Nucleus	--
P30989	Neurotensin receptor type 1 OS=Homo sapiens OX=9606 GN=NTSR1 PE=1 SV=2	NTSR1	0	0	0	0	0.18858	0	inf	0	0	up	GO:0001659 temperature homeostasis;GO:0003085 negative regulation of systemic arterial blood pressure;GO:0003254 regulation of membrane depolarization;GO:0007186 G protein-coupled receptor signaling pathway;GO:0007218 neuropeptide signaling pathway;GO:0007268 chemical synaptic transmission;GO:0007612 learning;GO:0008344 adult locomotory behavior;GO:0010628 positive regulation of gene expression;G…	GO:0005739 mitochondrion;GO:0005783 endoplasmic reticulum;GO:0005794 Golgi apparatus;GO:0005886 plasma membrane;GO:0005887 integral component of plasma membrane;GO:0009898 cytoplasmic side of plasma membrane;GO:0009986 cell surface;GO:0032280 symmetric synapse;GO:0043195 terminal bouton;GO:0043197 dendritic spine;GO:0043198 dendritic shaft;GO:0043204 perikaryon;GO:0045121 membrane raft	GO:0004930 G protein-coupled receptor activity;GO:0016492 G protein-coupled neurotensin receptor activity;GO:0042802 identical protein binding;GO:0044877 protein-containing complex binding;GO:0047485 protein N-terminus binding	R: General function prediction only	K04211	ko04020: Calcium signaling pathway;ko04080: Neuroactive ligand-receptor interaction	IPR000276: G protein-coupled receptor, rhodopsin-like;IPR017452: GPCR, rhodopsin-like, 7TM;IPR003985: Neurotensin type 1 receptor;IPR003984: Neurotensin receptor	Plasma membrane	--
P43351	DNA repair protein RAD52 homolog OS=Homo sapiens OX=9606 GN=RAD52 PE=1 SV=1	RAD52	0.00166642	0.00530212	0.00512936	0.00870925	0.0157434	0.0220943	3.84752	0.0455505	0.89824	up	GO:0000730 DNA recombinase assembly;GO:0010792 DNA double-strand break processing involved in repair via single-strand annealing;GO:0034599 cellular response to oxidative stress	GO:0005634 nucleus	--	L: Replication, recombination and repair	K10873	ko03440: Homologous recombination	IPR004585: DNA recombination/repair protein Rad52;IPR042525: DNA repair protein Rad52/59/22 superfamily;IPR041247: Rad52 family	Nucleus	--
P47736	Rap1 GTPase-activating protein 1 OS=Homo sapiens OX=9606 GN=RAP1GAP PE=1 SV=2	RAP1GAP	0	0	0	0	0.0844257	0	inf	0	0	up	GO:0045665 negative regulation of neuron differentiation;GO:0051056 regulation of small GTPase mediated signal transduction;GO:1904425 negative regulation of GTP binding;GO:1904442 negative regulation of thyroid gland epithelial cell proliferation;GO:1990792 cellular response to glial cell derived neurotrophic factor	GO:0005769 early endosome;GO:0005829 cytosol;GO:0016020 membrane;GO:0030424 axon;GO:0030425 dendrite;GO:0043025 neuronal cell body	GO:0005096 GTPase activator activity	T: Signal transduction mechanisms	K17700	ko04015: Rap1 signaling pathway	IPR003109: GoLoco motif;IPR000331: Rap/Ran-GAP domain;IPR035974: Rap/Ran-GAP superfamily	Nucleus	--
P53805	Calcipressin-1 OS=Homo sapiens OX=9606 GN=RCAN1 PE=1 SV=4	RCAN1	0	0	0	0	0.137949	0.151434	inf	0	0	up	GO:0002931 response to ischemia;GO:0006979 response to oxidative stress;GO:0007614 short-term memory;GO:0019722 calcium-mediated signaling;GO:0031987 locomotion involved in locomotory behavior;GO:0033173 calcineurin-NFAT signaling cascade;GO:0043666 regulation of phosphoprotein phosphatase activity;GO:0048741 skeletal muscle fiber development;GO:0070885 negative regulation of calcineurin-NFAT sig…	GO:0005634 nucleus;GO:0005737 cytoplasm	GO:0003676 nucleic acid binding;GO:0008597 calcium-dependent protein serine/threonine phosphatase regulator activity;GO:0042802 identical protein binding	T: Signal transduction mechanisms;R: General function prediction only	K17901	ko04919: Thyroid hormone signaling pathway;ko04921: Oxytocin signaling pathway;ko05167: Kaposi sarcoma-associated herpesvirus infection	IPR035979: RNA-binding domain superfamily;IPR034906: Calcipressin-1, RNA recognition motif;IPR006931: Calcipressin;IPR012677: Nucleotide-binding alpha-beta plait domain superfamily	Cytoplasm	--
P60880	Synaptosomal-associated protein 25 OS=Homo sapiens OX=9606 GN=SNAP25 PE=1 SV=1	SNAP25	0	0	0	0	0	0.189824	inf	0	0	up	GO:0001504 neurotransmitter uptake;GO:0006887 exocytosis;GO:0006906 vesicle fusion;GO:0007268 chemical synaptic transmission;GO:0007626 locomotory behavior;GO:0008306 associative learning;GO:0010975 regulation of neuron projection development;GO:0016079 synaptic vesicle exocytosis;GO:0016081 synaptic vesicle docking;GO:0016082 synaptic vesicle priming;GO:0031629 synaptic vesicle fusion to presyna…	GO:0001917 photoreceptor inner segment;GO:0005737 cytoplasm;GO:0005802 trans-Golgi network;GO:0005829 cytosol;GO:0005856 cytoskeleton;GO:0005886 plasma membrane;GO:0008021 synaptic vesicle;GO:0016020 membrane;GO:0030426 growth cone;GO:0031201 SNARE complex;GO:0031234 extrinsic component of cytoplasmic side of plasma membrane;GO:0035579 specific granule membrane;GO:0036477 somatodendritic compartm…	GO:0005249 voltage-gated potassium channel activity;GO:0005484 SNAP receptor activity;GO:0017075 syntaxin-1 binding;GO:0019905 syntaxin binding;GO:0048306 calcium-dependent protein binding	U: Intracellular trafficking, secretion, and vesicular transport	K18211	ko04721: Synaptic vesicle cycle;ko04911: Insulin secretion	IPR000928: SNAP-25 domain;IPR000727: Target SNARE coiled-coil homology domain	Cytoplasm	--
Q13370	cGMP-inhibited 3',5'-cyclic phosphodiesterase 3B OS=Homo sapiens OX=9606 GN=PDE3B PE=1 SV=2	PDE3B	0	0	0	0	0	0.0482631	inf	0	0	up	GO:0001525 angiogenesis;GO:0007162 negative regulation of cell adhesion;GO:0007165 signal transduction;GO:0007186 G protein-coupled receptor signaling pathway;GO:0016525 negative regulation of angiogenesis;GO:0032869 cellular response to insulin stimulus;GO:0033629 negative regulation of cell adhesion mediated by integrin;GO:0043951 negative regulation of cAMP-mediated signaling;GO:0050995 negati…	GO:0005783 endoplasmic reticulum;GO:0005794 Golgi apparatus;GO:0005829 cytosol;GO:0016020 membrane;GO:0016021 integral component of membrane;GO:0032045 guanyl-nucleotide exchange factor complex	GO:0004114 3',5'-cyclic-nucleotide phosphodiesterase activity;GO:0004115 3',5'-cyclic-AMP phosphodiesterase activity;GO:0004119 cGMP-inhibited cyclic-nucleotide phosphodiesterase activity;GO:0043422 protein kinase B binding;GO:0046872 metal ion binding	--	K13296	ko00230: Purine metabolism;ko01100: Metabolic pathways;ko04022: cGMP-PKG signaling pathway;ko04024: cAMP signaling pathway;ko04371: Apelin signaling pathway;ko04910: Insulin signaling pathway;ko04914: Progesterone-mediated oocyte maturation;ko04922: Glucagon signaling pathway;ko04923: Regulation of lipolysis in adipocytes;ko04924: Renin secretion;ko05032: Morphine addiction	IPR003607: HD/PDEase domain;IPR023174: 3'5'-cyclic nucleotide phosphodiesterase, conserved site;IPR002073: 3'5'-cyclic nucleotide phosphodiesterase, catalytic domain;IPR036971: 3'5'-cyclic nucleotide phosphodiesterase, catalytic domain superfamily	Plasma membrane	--
Q13576	Ras GTPase-activating-like protein IQGAP2 OS=Homo sapiens OX=9606 GN=IQGAP2 PE=1 SV=4	IQGAP2	0	0	0	0	0.129138	0	inf	0	0	up	GO:0007165 signal transduction;GO:0032956 regulation of actin cytoskeleton organization;GO:0034314 Arp2/3 complex-mediated actin nucleation;GO:0043087 regulation of GTPase activity;GO:0070493 thrombin-activated receptor signaling pathway;GO:2000249 regulation of actin cytoskeleton reorganization	GO:0005737 cytoplasm;GO:0005829 cytosol;GO:0005874 microtubule;GO:0005886 plasma membrane;GO:0005902 microvillus;GO:0009986 cell surface;GO:0015629 actin cytoskeleton;GO:0030027 lamellipodium;GO:0030175 filopodium;GO:0030667 secretory granule membrane;GO:0070062 extracellular exosome	GO:0003779 actin binding;GO:0005095 GTPase inhibitor activity;GO:0005096 GTPase activator activity;GO:0005516 calmodulin binding;GO:0005547 phosphatidylinositol-3,4,5-trisphosphate binding;GO:0031267 small GTPase binding;GO:0051015 actin filament binding;GO:0071933 Arp2/3 complex binding	T: Signal transduction mechanisms	K05767	ko04810: Regulation of actin cytoskeleton	IPR036872: CH domain superfamily;IPR008936: Rho GTPase activation protein;IPR000593: RasGAP protein, C-terminal;IPR023152: Ras GTPase-activating protein, conserved site;IPR000048: IQ motif, EF-hand binding site;IPR001202: WW domain;IPR001715: Calponin homology domain;IPR001936: Ras GTPase-activating domain	Nucleus	--
Q2LD37	Bridge-like lipid transfer protein family member 1 OS=Homo sapiens OX=9606 GN=BLTP1 PE=1 SV=2	BLTP1	0	0	0	0.0585298	0	0	inf	0	0	up	GO:0001558 regulation of cell growth;GO:0006909 phagocytosis;GO:0016197 endosomal transport;GO:0030856 regulation of epithelial cell differentiation;GO:0032456 endocytic recycling;GO:0048488 synaptic vesicle endocytosis	GO:0005634 nucleus;GO:0016020 membrane;GO:0016021 integral component of membrane;GO:0098793 presynapse	--	S: Function unknown	K24964	--	IPR018863: Fragile site-associated protein, C-terminal	Cytoplasm	--
Q4G0S4	Cytochrome P450 27C1 OS=Homo sapiens OX=9606 GN=CYP27C1 PE=1 SV=3	CYP27C1	0	0	0	0.045611	0	0.0624124	inf	0	0	up	GO:0042572 retinol metabolic process;GO:0042573 retinoic acid metabolic process;GO:0042574 retinal metabolic process	GO:0005739 mitochondrion;GO:0031966 mitochondrial membrane;GO:0043231 intracellular membrane-bounded organelle	GO:0001972 retinoic acid binding;GO:0004497 monooxygenase activity;GO:0005502 11-cis retinal binding;GO:0005503 all-trans retinal binding;GO:0005506 iron ion binding;GO:0020037 heme binding;GO:0061896 all-trans retinol 3,4-desaturase activity;GO:0061897 all-trans retinal 3,4-desaturase activity;GO:0061898 all-trans retinoic acid 3,4-desaturase activity;GO:0061899 11-cis-retinal 3,4-desaturase act…	Q: Secondary metabolites biosynthesis, transport and catabolism	K17951	ko00830: Retinol metabolism	IPR036396: Cytochrome P450 superfamily;IPR002401: Cytochrome P450, E-class, group I;IPR001128: Cytochrome P450;IPR017972: Cytochrome P450, conserved site	Mitochondrion	--
Q5GH76	XK-related protein 4 OS=Homo sapiens OX=9606 GN=XKR4 PE=1 SV=1	XKR4	0	0	0	0	2.91451	3.30698	inf	0	0	up	GO:0043652 engulfment of apoptotic cell;GO:0070782 phosphatidylserine exposure on apoptotic cell surface;GO:1902742 apoptotic process involved in development	GO:0005886 plasma membrane;GO:0016020 membrane;GO:0016021 integral component of membrane	GO:0017128 phospholipid scramblase activity	S: Function unknown	K19522	--	IPR018629: XK-related protein	Plasma membrane	--
Q5T9S5	Coiled-coil domain-containing protein 18 OS=Homo sapiens OX=9606 GN=CCDC18 PE=1 SV=1	CCDC18	0	0	0	0	0.0448876	0.0563456	inf	0	0	up	--	--	--	--	--	--	--	Cytoplasm_Nucleus	--
Q6N021	Methylcytosine dioxygenase TET2 OS=Homo sapiens OX=9606 GN=TET2 PE=1 SV=3	TET2	0	0	0	0.0345453	0	0	inf	0	0	up	GO:0006211 5-methylcytosine catabolic process;GO:0014070 response to organic cyclic compound;GO:0080111 DNA demethylation	GO:0005634 nucleus	GO:0008270 zinc ion binding;GO:0070579 methylcytosine dioxygenase activity	--	K24309	--	IPR024779: 2OGFeDO JBP1/TET, oxygenase domain	Endoplasmic reticulum	--
Q6NUP7	Serine/threonine-protein phosphatase 4 regulatory subunit 4 OS=Homo sapiens OX=9606 GN=PPP4R4 PE=1 SV=1	PPP4R4	0	0	0	0	0.112947	0	inf	0	0	up	GO:0001835 blastocyst hatching;GO:0032515 negative regulation of phosphoprotein phosphatase activity;GO:0080163 regulation of protein serine/threonine phosphatase activity	GO:0005737 cytoplasm;GO:0005829 cytosol;GO:0008287 protein serine/threonine phosphatase complex	GO:0019888 protein phosphatase regulator activity	T: Signal transduction mechanisms	K15426	--	IPR021133: HEAT, type 2;IPR016024: Armadillo-type fold;IPR011989: Armadillo-like helical	Nucleus	--
Q6ZN16	Mitogen-activated protein kinase kinase kinase 15 OS=Homo sapiens OX=9606 GN=MAP3K15 PE=1 SV=2	MAP3K15	0	0	0	0.0385893	0	0	inf	0	0	up	GO:0006468 protein phosphorylation	--	GO:0004672 protein kinase activity;GO:0004709 MAP kinase kinase kinase activity;GO:0005524 ATP binding;GO:0046872 metal ion binding;GO:0106310 protein serine kinase activity	T: Signal transduction mechanisms	K13986	--	IPR025136: MAP3K, TRAFs-binding domain;IPR043969: MAP3K, PH domain;IPR000719: Protein kinase domain;IPR046872: MAP3K, deoxyribohydrolase domain;IPR011009: Protein kinase-like domain superfamily;IPR017441: Protein kinase, ATP binding site;IPR046873: MAP3K, HisK-N-like globin domain;IPR013761: Sterile alpha motif/pointed domain superfamily;IPR008271: Serine/threonine-protein kinase, active site	Cytoplasm	--
Q7RTS7	Keratin, type II cytoskeletal 74 OS=Homo sapiens OX=9606 GN=KRT74 PE=1 SV=2	KRT74	0	0	0	0	6.16611	6.09405	inf	0	0	up	GO:0031424 keratinization;GO:0045104 intermediate filament cytoskeleton organization;GO:0045109 intermediate filament organization	GO:0005737 cytoplasm;GO:0005829 cytosol;GO:0045095 keratin filament;GO:0070062 extracellular exosome	GO:0030280 structural constituent of skin epidermis;GO:1990254 keratin filament binding	--	K07605	--	IPR039008: Intermediate filament, rod domain;IPR003054: Keratin, type II;IPR018039: Intermediate filament protein, conserved site;IPR032444: Keratin type II head	Cytoplasm	--
Q86WU2	Probable D-lactate dehydrogenase, mitochondrial OS=Homo sapiens OX=9606 GN=LDHD PE=1 SV=1	LDHD	0	0	0	0	0	0.0729564	inf	0	0	up	GO:1903457 lactate catabolic process	GO:0005739 mitochondrion;GO:0005743 mitochondrial inner membrane	GO:0004458 D-lactate dehydrogenase (cytochrome) activity;GO:0008720 D-lactate dehydrogenase activity;GO:0050660 flavin adenine dinucleotide binding;GO:0071949 FAD binding	C: Energy production and conversion	K00102	ko00620: Pyruvate metabolism;ko01100: Metabolic pathways	IPR016167: FAD-binding, type PCMH, subdomain 1;IPR016164: FAD-linked oxidase-like, C-terminal;IPR016171: Vanillyl-alcohol oxidase, C-terminal subdomain 2;IPR036318: FAD-binding, type PCMH-like superfamily;IPR016169: FAD-binding, type PCMH, subdomain 2;IPR006094: FAD linked oxidase, N-terminal;IPR016166: FAD-binding domain, PCMH-type;IPR004113: FAD-linked oxidase, C-terminal	Mitochondrion	--
Q8N4L2	Type 2 phosphatidylinositol 4,5-bisphosphate 4-phosphatase OS=Homo sapiens OX=9606 GN=PIP4P2 PE=1 SV=1	PIP4P2	0	0	0	0.647995	0.205715	0	inf	0	0	up	GO:0046856 phosphatidylinositol dephosphorylation;GO:0050765 negative regulation of phagocytosis	GO:0005765 lysosomal membrane;GO:0005886 plasma membrane;GO:0016021 integral component of membrane;GO:0030670 phagocytic vesicle membrane;GO:0031902 late endosome membrane	GO:0034597 phosphatidylinositol-4,5-bisphosphate 4-phosphatase activity	R: General function prediction only	K13084	ko04070: Phosphatidylinositol signaling system	IPR019178: Phosphatidylinositol 4,5-bisphosphate 4-phosphatase	Plasma membrane	--
Q8NBJ9	SID1 transmembrane family member 2 OS=Homo sapiens OX=9606 GN=SIDT2 PE=1 SV=2	SIDT2	0	0	0	0.0822062	0	0.0759145	inf	0	0	up	GO:0000902 cell morphogenesis;GO:0003323 type B pancreatic cell development;GO:0006401 RNA catabolic process;GO:0009749 response to glucose;GO:0042593 glucose homeostasis;GO:0044342 type B pancreatic cell proliferation;GO:0050658 RNA transport;GO:0061178 regulation of insulin secretion involved in cellular response to glucose stimulus	GO:0005764 lysosome;GO:0005765 lysosomal membrane;GO:0005886 plasma membrane;GO:0016021 integral component of membrane	GO:0003677 DNA binding;GO:0003725 double-stranded RNA binding;GO:0035612 AP-2 adaptor complex binding;GO:0035650 AP-1 adaptor complex binding;GO:0051032 nucleic acid transmembrane transporter activity;GO:0051033 RNA transmembrane transporter activity	--	K26112	--	IPR025958: SID1 transmembrane family	Plasma membrane	CS pos: 18-19. VES-HL. Pr: 0.8687
Q8NDZ2	SUMO-interacting motif-containing protein 1 OS=Homo sapiens OX=9606 GN=SIMC1 PE=1 SV=3	SIMC1	0	0	0	0	0.157064	0	inf	0	0	up	GO:0010466 negative regulation of peptidase activity	GO:0005737 cytoplasm;GO:0030017 sarcomere	GO:0030414 peptidase inhibitor activity;GO:0032184 SUMO polymer binding	--	--	--	--	Nucleus	--
Q8TEA7	TBC domain-containing protein kinase-like protein OS=Homo sapiens OX=9606 GN=TBCK PE=1 SV=4	TBCK	0	0	0	0	0	0.191655	inf	0	0	up	GO:0008283 cell population proliferation;GO:0030036 actin cytoskeleton organization;GO:0032006 regulation of TOR signaling;GO:0090630 activation of GTPase activity	GO:0005737 cytoplasm;GO:0030496 midbody;GO:0072686 mitotic spindle	GO:0004672 protein kinase activity;GO:0005096 GTPase activator activity;GO:0005524 ATP binding	R: General function prediction only	K17544	--	IPR011009: Protein kinase-like domain superfamily;IPR036873: Rhodanese-like domain superfamily;IPR035969: Rab-GTPase-TBC domain superfamily;IPR001763: Rhodanese-like domain;IPR000195: Rab-GTPase-TBC domain;IPR000719: Protein kinase domain	Cytoplasm	--
Q8WUB2	Protein FAM216A OS=Homo sapiens OX=9606 GN=FAM216A PE=2 SV=1	FAM216A	0	0	0	0.141009	0	0	inf	0	0	up	--	--	--	--	--	--	IPR029373: FAM216	Nucleus	--
Q92743	Serine protease HTRA1 OS=Homo sapiens OX=9606 GN=HTRA1 PE=1 SV=1	HTRA1	0	0	0	0	0	0.0507487	inf	0	0	up	GO:0001890 placenta development;GO:0006508 proteolysis;GO:0012501 programmed cell death;GO:0030512 negative regulation of transforming growth factor beta receptor signaling pathway;GO:0030514 negative regulation of BMP signaling pathway;GO:0043065 positive regulation of apoptotic process;GO:0050679 positive regulation of epithelial cell proliferation;GO:0050687 negative regulation of defense resp…	GO:0005576 extracellular region;GO:0005615 extracellular space;GO:0005829 cytosol;GO:0005886 plasma membrane;GO:0062023 collagen-containing extracellular matrix;GO:0070062 extracellular exosome	GO:0004252 serine-type endopeptidase activity;GO:0008236 serine-type peptidase activity;GO:0019838 growth factor binding;GO:0042802 identical protein binding	O: Posttranslational modification, protein turnover, chaperones	K08784	--	IPR041489: PDZ domain 6;IPR001478: PDZ domain;IPR008915: Peptidase M50;IPR002350: Kazal domain;IPR000867: Insulin-like growth factor-binding protein, IGFBP;IPR036034: PDZ superfamily;IPR009030: Growth factor receptor cysteine-rich domain superfamily;IPR036058: Kazal domain superfamily;IPR009003: Peptidase S1, PA clan;IPR001940: Peptidase S1C	Extracell	CS pos: 22-23. ASA-QL. Pr: 0.6858
Q92854	Semaphorin-4D OS=Homo sapiens OX=9606 GN=SEMA4D PE=1 SV=1	SEMA4D	0.0228507	0.0305885	0.0363952	0.0485575	0	0.0621753	1.84895	0.0465359	0.901844	up	GO:0000122 negative regulation of transcription by RNA polymerase II;GO:0001755 neural crest cell migration;GO:0001934 positive regulation of protein phosphorylation;GO:0006955 immune response;GO:0007155 cell adhesion;GO:0007162 negative regulation of cell adhesion;GO:0007411 axon guidance;GO:0008360 regulation of cell shape;GO:0010693 negative regulation of alkaline phosphatase activity;GO:00140…	GO:0005615 extracellular space;GO:0005886 plasma membrane;GO:0005887 integral component of plasma membrane	GO:0004888 transmembrane signaling receptor activity;GO:0005102 signaling receptor binding;GO:0030215 semaphorin receptor binding;GO:0038023 signaling receptor activity;GO:0042802 identical protein binding;GO:0045499 chemorepellent activity	T: Signal transduction mechanisms	K06521	ko04360: Axon guidance	IPR036179: Immunoglobulin-like domain superfamily;IPR001627: Sema domain;IPR002165: Plexin repeat;IPR013151: Immunoglobulin;IPR003599: Immunoglobulin subtype;IPR007110: Immunoglobulin-like domain;IPR036352: Sema domain superfamily;IPR003598: Immunoglobulin subtype 2;IPR015943: WD40/YVTN repeat-like-containing domain superfamily;IPR016201: PSI domain;IPR013783: Immunoglobulin-like fold	Plasma membrane	CS pos: 23-24. AMA-FA. Pr: 0.8723
Q96KP6	TNFAIP3-interacting protein 3 OS=Homo sapiens OX=9606 GN=TNIP3 PE=1 SV=2	TNIP3	0	0	0	0	0	0.01905	inf	0	0	up	GO:0002756 MyD88-independent toll-like receptor signaling pathway;GO:0006357 regulation of transcription by RNA polymerase II;GO:0006954 inflammatory response;GO:0034142 toll-like receptor 4 signaling pathway;GO:0043124 negative regulation of I-kappaB kinase/NF-kappaB signaling;GO:0071222 cellular response to lipopolysaccharide	GO:0005829 cytosol	GO:0031593 polyubiquitin modification-dependent protein binding	--	K23836	--	IPR032419: NF-kappa-B essential modulator NEMO, CC2-LZ domain	Cytoplasm	--
Q96PQ0	VPS10 domain-containing receptor SorCS2 OS=Homo sapiens OX=9606 GN=SORCS2 PE=1 SV=3	SORCS2	0	0	0	0.0578182	0	0	inf	0	0	up	GO:0006886 intracellular protein transport;GO:0007218 neuropeptide signaling pathway;GO:0060292 long-term synaptic depression	GO:0005829 cytosol;GO:0005887 integral component of plasma membrane;GO:0016020 membrane;GO:0016021 integral component of membrane;GO:0031901 early endosome membrane;GO:0043197 dendritic spine;GO:0043204 perikaryon;GO:0043231 intracellular membrane-bounded organelle;GO:0055038 recycling endosome membrane;GO:0070161 anchoring junction;GO:0098839 postsynaptic density membrane	GO:0008188 neuropeptide receptor activity	R: General function prediction only	K24498	--	IPR022409: PKD/Chitinase domain;IPR013783: Immunoglobulin-like fold;IPR006581: VPS10;IPR031777: Sortilin, C-terminal;IPR035986: PKD domain superfamily;IPR031778: Sortilin, N-terminal;IPR015943: WD40/YVTN repeat-like-containing domain superfamily;IPR000601: PKD domain	Plasma membrane	CS pos: 50-51. AAG-RS. Pr: 0.6020
Q9BRF8	Serine/threonine-protein phosphatase CPPED1 OS=Homo sapiens OX=9606 GN=CPPED1 PE=1 SV=3	CPPED1	0	0	0	0	0.376911	0	inf	0	0	up	--	GO:0005576 extracellular region;GO:0005829 cytosol;GO:0005886 plasma membrane;GO:0035578 azurophil granule lumen	GO:0017018 myosin phosphatase activity;GO:0046872 metal ion binding	G: Carbohydrate transport and metabolism	K21814	--	IPR029052: Metallo-dependent phosphatase-like;IPR041867: CPPED1, metallophosphatase domain;IPR004843: Calcineurin-like phosphoesterase domain, ApaH type	Cytoplasm	--
Q9BX67	Junctional adhesion molecule C OS=Homo sapiens OX=9606 GN=JAM3 PE=1 SV=1	JAM3	0	0	0	0.150397	0	0	inf	0	0	up	GO:0001525 angiogenesis;GO:0001780 neutrophil homeostasis;GO:0002250 adaptive immune response;GO:0002318 myeloid progenitor cell differentiation;GO:0002523 leukocyte migration involved in inflammatory response;GO:0002693 positive regulation of cellular extravasation;GO:0007160 cell-matrix adhesion;GO:0007286 spermatid development;GO:0016477 cell migration;GO:0019226 transmission of nerve impulse;…	GO:0005615 extracellular space;GO:0005794 Golgi apparatus;GO:0005886 plasma membrane;GO:0005887 integral component of plasma membrane;GO:0005902 microvillus;GO:0005911 cell-cell junction;GO:0005923 bicellular tight junction;GO:0030057 desmosome;GO:0031941 filamentous actin;GO:0033010 paranodal junction;GO:0043220 Schmidt-Lanterman incisure;GO:0044291 cell-cell contact zone;GO:0070160 tight juncti…	GO:0005178 integrin binding;GO:0042803 protein homodimerization activity;GO:0046982 protein heterodimerization activity;GO:0098632 cell-cell adhesion mediator activity	--	K06785	ko04514: Cell adhesion molecules;ko04530: Tight junction;ko04670: Leukocyte transendothelial migration;ko05120: Epithelial cell signaling in Helicobacter pylori infection	IPR003598: Immunoglobulin subtype 2;IPR013783: Immunoglobulin-like fold;IPR036179: Immunoglobulin-like domain superfamily;IPR013106: Immunoglobulin V-set domain;IPR007110: Immunoglobulin-like domain;IPR003599: Immunoglobulin subtype	Plasma membrane	CS pos: 31-32. IGA-VN. Pr: 0.4656
Q9BZF3	Oxysterol-binding protein-related protein 6 OS=Homo sapiens OX=9606 GN=OSBPL6 PE=1 SV=1	OSBPL6	0	0	0	0	0.12334	0	inf	0	0	up	GO:0006699 bile acid biosynthetic process;GO:0032374 regulation of cholesterol transport	GO:0005789 endoplasmic reticulum membrane;GO:0005829 cytosol;GO:0005886 plasma membrane;GO:0016020 membrane;GO:0031901 early endosome membrane;GO:0031965 nuclear membrane;GO:0043231 intracellular membrane-bounded organelle;GO:0097038 perinuclear endoplasmic reticulum	GO:0015248 sterol transporter activity;GO:0015485 cholesterol binding;GO:0032934 sterol binding	I: Lipid transport and metabolism	K20463	--	IPR041680: Pleckstrin homology domain 8;IPR001849: Pleckstrin homology domain;IPR000648: Oxysterol-binding protein;IPR037239: Oxysterol-binding protein superfamily;IPR011993: PH-like domain superfamily;IPR018494: Oxysterol-binding protein, conserved site	Cytoplasm_Nucleus	--
Q9C0H6	Kelch-like protein 4 OS=Homo sapiens OX=9606 GN=KLHL4 PE=1 SV=2	KLHL4	0	0	0	0	0	0.154889	inf	0	0	up	--	GO:0015630 microtubule cytoskeleton;GO:0034451 centriolar satellite	--	T: Signal transduction mechanisms;R: General function prediction only	K10442	--	IPR000210: BTB/POZ domain;IPR015915: Kelch-type beta propeller;IPR011705: BTB/Kelch-associated;IPR011333: SKP1/BTB/POZ domain superfamily;IPR006652: Kelch repeat type 1	Cytoplasm_Nucleus	--
Q9GZP1	Neurensin-2 OS=Homo sapiens OX=9606 GN=NRSN2 PE=1 SV=1	NRSN2	0	0	0	0	0.0453977	0	inf	0	0	up	GO:0007399 nervous system development	GO:0005886 plasma membrane;GO:0016021 integral component of membrane;GO:0030133 transport vesicle;GO:0043005 neuron projection;GO:0043025 neuronal cell body	--	--	--	--	--	Plasma membrane	--
Q9GZY6	Linker for activation of T-cells family member 2 OS=Homo sapiens OX=9606 GN=LAT2 PE=1 SV=1	LAT2	0	0	0	0	0	0.035179	inf	0	0	up	GO:0002250 adaptive immune response;GO:0019722 calcium-mediated signaling;GO:0035556 intracellular signal transduction;GO:0042113 B cell activation;GO:0043303 mast cell degranulation;GO:0050853 B cell receptor signaling pathway	GO:0005886 plasma membrane;GO:0016021 integral component of membrane;GO:0045121 membrane raft;GO:0070062 extracellular exosome	GO:0042169 SH2 domain binding	--	K26356	ko04650: Natural killer cell mediated cytotoxicity	IPR031428: Linker for activation of T-cells family member 2	Extracell	CS pos: 28-29. VRC-SR. Pr: 0.1283
Q9H2F5	Enhancer of polycomb homolog 1 OS=Homo sapiens OX=9606 GN=EPC1 PE=1 SV=1	EPC1	0	0	0	0.0707653	0.0774755	0.0411486	inf	0	0	up	GO:0000122 negative regulation of transcription by RNA polymerase II;GO:0000724 double-strand break repair via homologous recombination;GO:0006351 transcription, DNA-templated;GO:0006357 regulation of transcription by RNA polymerase II;GO:0007283 spermatogenesis;GO:0016573 histone acetylation;GO:0030154 cell differentiation;GO:0040008 regulation of growth;GO:0042981 regulation of apoptotic proces…	GO:0000786 nucleosome;GO:0005634 nucleus;GO:0005654 nucleoplasm;GO:0005737 cytoplasm;GO:0031965 nuclear membrane;GO:0032777 Piccolo NuA4 histone acetyltransferase complex;GO:0035267 NuA4 histone acetyltransferase complex;GO:0043231 intracellular membrane-bounded organelle	GO:0140463 chromatin-protein adaptor	K: Transcription	K11322	ko03082: ATP-dependent chromatin remodeling	IPR009607: Enhancer of polycomb, C-terminal;IPR019542: Enhancer of polycomb-like, N-terminal	Nucleus	--
Q9H8P0	Polyprenol reductase OS=Homo sapiens OX=9606 GN=SRD5A3 PE=1 SV=1	SRD5A3	0	0	0	0	0	0.169189	inf	0	0	up	GO:0006488 dolichol-linked oligosaccharide biosynthetic process;GO:0006489 dolichyl diphosphate biosynthetic process;GO:0006702 androgen biosynthetic process;GO:0016095 polyprenol catabolic process;GO:0019348 dolichol metabolic process;GO:0019408 dolichol biosynthetic process	GO:0005783 endoplasmic reticulum;GO:0005789 endoplasmic reticulum membrane;GO:0016021 integral component of membrane	GO:0003865 3-oxo-5-alpha-steroid 4-dehydrogenase activity;GO:0016628 oxidoreductase activity, acting on the CH-CH group of donors, NAD or NADP as acceptor;GO:0047751 cholestenone 5-alpha-reductase activity;GO:0102389 polyprenol reductase activity	I: Lipid transport and metabolism	K12345	ko00140: Steroid hormone biosynthesis;ko00510: N-Glycan biosynthesis;ko01100: Metabolic pathways	IPR001104: 3-oxo-5-alpha-steroid 4-dehydrogenase, C-terminal	Plasma membrane	--
Q9HA72	Calcium homeostasis modulator protein 2 OS=Homo sapiens OX=9606 GN=CALHM2 PE=1 SV=1	CALHM2	0.106761	0.174137	0.114399	0.271541	0.211669	0.210659	1.75531	0.0427005	0.895408	up	GO:0043065 positive regulation of apoptotic process	GO:0005887 integral component of plasma membrane	GO:0005261 cation channel activity	--	K19739	--	IPR029569: Calcium homeostasis modulator family	Plasma membrane	--
Q9NQ35	Nuclear receptor-interacting protein 3 OS=Homo sapiens OX=9606 GN=NRIP3 PE=1 SV=1	NRIP3	0	0	0	0.165034	0	0	inf	0	0	up	GO:0006508 proteolysis	--	GO:0004190 aspartic-type endopeptidase activity	L: Replication, recombination and repair	K13215	--	IPR021109: Aspartic peptidase domain superfamily;IPR033821: Nuclear receptor-interacting protein, peptidase domain;IPR019103: Aspartic peptidase, DDI1-type	Cytoplasm	--
Q9NR81	Rho guanine nucleotide exchange factor 3 OS=Homo sapiens OX=9606 GN=ARHGEF3 PE=1 SV=1	ARHGEF3	0	0	0	0	0.0638109	0	inf	0	0	up	GO:0007266 Rho protein signal transduction;GO:0035025 positive regulation of Rho protein signal transduction;GO:0051056 regulation of small GTPase mediated signal transduction	GO:0005829 cytosol	GO:0005085 guanyl-nucleotide exchange factor activity	T: Signal transduction mechanisms	K20683	--	IPR000219: Dbl homology (DH) domain;IPR044129: Rho guanine nucleotide exchange factor 3, PH domain;IPR035899: Dbl homology (DH) domain superfamily;IPR001331: Guanine-nucleotide dissociation stimulator, CDC24, conserved site;IPR001849: Pleckstrin homology domain;IPR011993: PH-like domain superfamily	Nucleus	--
Q9NX09	DNA damage-inducible transcript 4 protein OS=Homo sapiens OX=9606 GN=DDIT4 PE=1 SV=1	DDIT4	0	0	0	0	0	0.0226328	inf	0	0	up	GO:0001666 response to hypoxia;GO:0032007 negative regulation of TOR signaling;GO:0032984 protein-containing complex disassembly;GO:0042771 intrinsic apoptotic signaling pathway in response to DNA damage by p53 class mediator;GO:0045820 negative regulation of glycolytic process;GO:0071549 cellular response to dexamethasone stimulus;GO:0072593 reactive oxygen species metabolic process	GO:0005739 mitochondrion;GO:0005829 cytosol	GO:0071889 14-3-3 protein binding	--	K08270	ko04140: Autophagy - animal;ko04150: mTOR signaling pathway;ko04151: PI3K-Akt signaling pathway;ko05206: MicroRNAs in cancer	IPR012918: RTP801-like;IPR038281: RTP801-like, C-terminal domain superfamily	Nucleus	--
Q9UDX3	SEC14-like protein 4 OS=Homo sapiens OX=9606 GN=SEC14L4 PE=1 SV=1	SEC14L4	0	0	0	0	0	0.120233	inf	0	0	up	--	--	--	I: Lipid transport and metabolism	K26544	--	IPR001251: CRAL-TRIO lipid binding domain;IPR036865: CRAL-TRIO lipid binding domain superfamily;IPR009038: GOLD domain;IPR011074: CRAL/TRIO, N-terminal domain;IPR036273: CRAL/TRIO, N-terminal domain superfamily;IPR036598: GOLD domain superfamily	Cytoplasm	--
Q9UIG5	Psoriasis susceptibility 1 candidate gene 1 protein OS=Homo sapiens OX=9606 GN=PSORS1C1 PE=1 SV=2	PSORS1C1	0	0	0	0	0	0.00366645	inf	0	0	up	--	--	--	--	--	--	IPR028206: Psoriasis susceptibility 1 candidate 1	Nucleus	--
Q9UJC5	SH3 domain-binding glutamic acid-rich-like protein 2 OS=Homo sapiens OX=9606 GN=SH3BGRL2 PE=1 SV=2	SH3BGRL2	0	0	0	0	0.188871	0.112442	inf	0	0	up	--	GO:0005654 nucleoplasm;GO:0031965 nuclear membrane	GO:0017124 SH3 domain binding	S: Function unknown	K23740	--	IPR006993: SH3-binding, glutamic acid-rich protein;IPR036249: Thioredoxin-like superfamily	Cytoplasm	--
Q9UK45	U6 snRNA-associated Sm-like protein LSm7 OS=Homo sapiens OX=9606 GN=LSM7 PE=1 SV=1	LSM7	0	0	0	0.0743378	0.0335343	0	inf	0	0	up	GO:0000398 mRNA splicing, via spliceosome;GO:0000956 nuclear-transcribed mRNA catabolic process	GO:0005634 nucleus;GO:0005654 nucleoplasm;GO:0005688 U6 snRNP;GO:0005689 U12-type spliceosomal complex;GO:0005829 cytosol;GO:0046540 U4/U6 x U5 tri-snRNP complex;GO:0071004 U2-type prespliceosome;GO:0071005 U2-type precatalytic spliceosome;GO:0071013 catalytic step 2 spliceosome;GO:0097526 spliceosomal tri-snRNP complex;GO:0120115 Lsm2-8 complex;GO:1990726 Lsm1-7-Pat1 complex;GO:1990904 ribonucle…	GO:0017070 U6 snRNA binding	A: RNA processing and modification	K12626	ko03018: RNA degradation;ko03040: Spliceosome	IPR001163: LSM domain, eukaryotic/archaea-type;IPR010920: LSM domain superfamily;IPR017132: Sm-like protein Lsm7	Mitochondrion	--
Q9UKV0	Histone deacetylase 9 OS=Homo sapiens OX=9606 GN=HDAC9 PE=1 SV=2	HDAC9	0	0	0	0.00796632	0	0	inf	0	0	up	GO:0000122 negative regulation of transcription by RNA polymerase II;GO:0001818 negative regulation of cytokine production;GO:0006325 chromatin organization;GO:0006954 inflammatory response;GO:0007507 heart development;GO:0016575 histone deacetylation;GO:0030183 B cell differentiation;GO:0032869 cellular response to insulin stimulus;GO:0034983 peptidyl-lysine deacetylation;GO:0042113 B cell activ…	GO:0000118 histone deacetylase complex;GO:0005634 nucleus;GO:0005654 nucleoplasm;GO:0005667 transcription regulator complex;GO:0005737 cytoplasm;GO:0035097 histone methyltransferase complex	GO:0003714 transcription corepressor activity;GO:0004407 histone deacetylase activity;GO:0005080 protein kinase C binding;GO:0033558 protein lysine deacetylase activity;GO:0034739 histone deacetylase activity (H4-K16 specific);GO:0042826 histone deacetylase binding;GO:0046872 metal ion binding;GO:0061629 RNA polymerase II-specific DNA-binding transcription factor binding;GO:0140297 DNA-binding tr…	B: Chromatin structure and dynamics	K11409	ko04613: Neutrophil extracellular trap formation;ko05034: Alcoholism;ko05203: Viral carcinogenesis	IPR023696: Ureohydrolase domain superfamily;IPR037138: Histone deacetylase domain superfamily;IPR023801: Histone deacetylase domain;IPR000286: Histone deacetylase family;IPR024643: Histone deacetylase, glutamine rich N-terminal domain	Nucleus	--
Q9UPY8	Microtubule-associated protein RP/EB family member 3 OS=Homo sapiens OX=9606 GN=MAPRE3 PE=1 SV=1	MAPRE3	0	0	0	0	0	0.195308	inf	0	0	up	GO:0008104 protein localization;GO:0031110 regulation of microtubule polymerization or depolymerization;GO:0031113 regulation of microtubule polymerization;GO:0045737 positive regulation of cyclin-dependent protein serine/threonine kinase activity;GO:0045860 positive regulation of protein kinase activity;GO:0045893 positive regulation of transcription, DNA-templated;GO:0051225 spindle assembly;GO…	GO:0005737 cytoplasm;GO:0005815 microtubule organizing center;GO:0015630 microtubule cytoskeleton;GO:0030496 midbody;GO:0035371 microtubule plus-end;GO:0048471 perinuclear region of cytoplasm;GO:0051233 spindle midzone;GO:1905721 mitotic spindle astral microtubule end	GO:0008017 microtubule binding;GO:0008022 protein C-terminus binding;GO:0019901 protein kinase binding;GO:0042802 identical protein binding;GO:0051010 microtubule plus-end binding	D: Cell cycle control, cell division, chromosome partitioning;Z: Cytoskeleton	K10436	--	IPR001715: Calponin homology domain;IPR036872: CH domain superfamily;IPR004953: EB1, C-terminal;IPR036133: EB1, C-terminal domain superfamily	Cytoplasm	--
KEGG pathway
Category	Term	Count	%	PValue	Genes	List Total	Pop Hits	Pop Total	Fold Enrichment	Bonferroni	Benjamini	FDR
KEGG_PATHWAY	hsa05135:Yersinia infection	6	4.61538	0.00132875	VAV3, NFKBIA, RPS6KA6, ITGA4, WIPF1, MEFV	53	137	8644	7.14282	0.213894	0.240503	0.240503
KEGG_PATHWAY	hsa04015:Rap1 signaling pathway	6	4.61538	0.00830271	VAV3, PRKCG, CSF1, PARD6G, RAPGEF5, RAP1GAP	53	210	8644	4.65984	0.778883	0.751395	0.751395
KEGG_PATHWAY	hsa04670:Leukocyte transendothelial migration	4	3.07692	0.0316338	VAV3, PRKCG, ITGA4, JAM3	53	115	8644	5.67285	0.997027	1	1
KEGG_PATHWAY	hsa04010:MAPK signaling pathway	6	4.61538	0.0338962	PRKCG, RPS6KA6, CSF1, RASGRF2, MAPT, CDC25B	53	301	8644	3.25105	0.998053	1	1
KEGG_PATHWAY	hsa04971:Gastric acid secretion	3	2.30769	0.0763317	PRKCG, ATP4A, ATP1A3	53	76	8644	6.43793	0.999999	1	1
KEGG_PATHWAY	hsa04911:Insulin secretion	3	2.30769	0.094301	PRKCG, SNAP25, ATP1A3	53	86	8644	5.68934	1	1	1
GO enrichment analysis
Category	Term	Count	%	PValue	Genes	List Total	Pop Hits	Pop Total	Fold Enrichment	Bonferroni	Benjamini	FDR
GOTERM_BP_DIRECT	GO:0035556~intracellular signal transduction	9	6.92308	0.00649133	VAV3, LAT2, PRKCG, DEPDC7, PRKCH, DAPK1, DDIT4, ARHGEF3, SOCS7	117	462	19453	3.23893	0.991874	1	1
GOTERM_BP_DIRECT	GO:0034113~heterotypic cell-cell adhesion	3	2.30769	0.0137525	ITGA4, NINJ1, JAM3	117	30	19453	16.6265	0.999964	1	1
GOTERM_BP_DIRECT	GO:0006954~inflammatory response	8	6.15385	0.01565	SERPINA3, AFAP1L2, CSF1, TNIP3, NINJ1, MEFV, SMPDL3B, HDAC9	117	436	19453	3.05073	0.999991	1	1
GOTERM_BP_DIRECT	GO:0051056~regulation of small GTPase mediated signal transduction	4	3.07692	0.0365749	VAV3, RASGRF2, ARHGEF3, RAP1GAP	117	122	19453	5.45131	1	1	1
GOTERM_BP_DIRECT	GO:0007264~small GTPase mediated signal transduction	4	3.07692	0.0373312	VAV3, ARHGAP33, RASGRF2, RAPGEF5	117	123	19453	5.40699	1	1	1
GOTERM_BP_DIRECT	GO:0007162~negative regulation of cell adhesion	3	2.30769	0.0412545	SEMA4D, PDE3B, ADAM22	117	54	19453	9.23694	1	1	1
GOTERM_BP_DIRECT	GO:0045860~positive regulation of protein kinase activity	3	2.30769	0.0469324	CSF1, MAPRE3, CDC25B	117	58	19453	8.59991	1	1	1
GOTERM_BP_DIRECT	GO:0050853~B cell receptor signaling pathway	4	3.07692	0.0487506	VAV3, LAT2, NFKBIA, IGHG1	117	137	19453	4.85445	1	1	1
GOTERM_BP_DIRECT	GO:0001780~neutrophil homeostasis	2	1.53846	0.058069	CSF1, JAM3	117	10	19453	33.253	1	1	1
GOTERM_BP_DIRECT	GO:0033629~negative regulation of cell adhesion mediated by integrin	2	1.53846	0.058069	PDE3B, JAM3	117	10	19453	33.253	1	1	1
GOTERM_BP_DIRECT	GO:0060291~long-term synaptic potentiation	3	2.30769	0.0590748	PRKCG, SNAP25, RASGRF2	117	66	19453	7.5575	1	1	1
GOTERM_BP_DIRECT	GO:0010248~establishment or maintenance of transmembrane electrochemical gradient	2	1.53846	0.0636887	ATP4A, ATP1A3	117	11	19453	30.23	1	1	1
GOTERM_BP_DIRECT	GO:0030168~platelet activation	3	2.30769	0.0638789	VAV3, PRKCG, PRKCH	117	69	19453	7.22891	1	1	1
GOTERM_BP_DIRECT	GO:0031113~regulation of microtubule polymerization	2	1.53846	0.0748286	MAPRE3, MAPT	117	13	19453	25.5792	1	1	1
GOTERM_BP_DIRECT	GO:0030007~cellular potassium ion homeostasis	2	1.53846	0.0858371	ATP4A, ATP1A3	117	15	19453	22.1687	1	1	1
GOTERM_BP_DIRECT	GO:0099509~regulation of presynaptic cytosolic calcium ion concentration	2	1.53846	0.0858371	CALB2, ERC2	117	15	19453	22.1687	1	1	1
GOTERM_BP_DIRECT	GO:0031110~regulation of microtubule polymerization or depolymerization	2	1.53846	0.0858371	MAPRE3, MAPT	117	15	19453	22.1687	1	1	1
GOTERM_BP_DIRECT	GO:0016082~synaptic vesicle priming	2	1.53846	0.0858371	SNAP25, ERC2	117	15	19453	22.1687	1	1	1
GOTERM_BP_DIRECT	GO:0036376~sodium ion export from cell	2	1.53846	0.0858371	ATP4A, ATP1A3	117	15	19453	22.1687	1	1	1
GOTERM_BP_DIRECT	GO:0007165~signal transduction	13	10	0.089549	FGFBP1, PRKCH, SEMA4D, DAPK1, PDE3B, IQGAP2, GEM, RAP1GAP, ARHGAP33, RPS6KA6, DPYSL5, RASSF4, ASIC1	117	1307	19453	1.65374	1	1	1
GOTERM_BP_DIRECT	GO:2000310~regulation of NMDA receptor activity	2	1.53846	0.0912926	DAPK1, RASGRF2	117	16	19453	20.7831	1	1	1
GOTERM_BP_DIRECT	GO:0070885~negative regulation of calcineurin-NFAT signaling cascade	2	1.53846	0.0912926	RCAN1, HOMER2	117	16	19453	20.7831	1	1	1
GOTERM_BP_DIRECT	GO:0012501~programmed cell death	2	1.53846	0.0967157	NINJ1, HTRA1	117	17	19453	19.5606	1	1	1
GOTERM_BP_DIRECT	GO:0035092~sperm chromatin condensation	2	1.53846	0.0967157	CHD5, EPC1	117	17	19453	19.5606	1	1	1
Category	Term	Count	%	PValue	Genes	List Total	Pop Hits	Pop Total	Fold Enrichment	Bonferroni	Benjamini	FDR
GOTERM_CC_DIRECT	GO:0005886~plasma membrane	54	41.5385	4.47317e-05	SNAP25, NRSN2, CSF1, TMEM179B, RASGRF2, IGHG1, PIP4P2, GPBP1, PRKCG, VAV3, FGFBP1, PRKCH, ITGA4, SGIP1, DAPK1, OVCH2, GEM, LAT2, DISP2, NINJ1, KCNQ5, MAPT, SMPDL3B, RAPGEF5, SIDT2, PALM3, HTRA1, ADAM22, PARD6G, ATP1A3, IQGAP2, CSF2RA, ALDH3B1, SOCS7, GBP4, NTSR1, ASIC1, JAM3, AFAP1L2, CEP112, OSBPL6, SEMA4D, HOMER2, CPPED1, BLTP1, KTN1, NFKBIA, ARHGAP33, ATP4A, LRFN1, LPCAT2, EVI2B, XKR4, ADGRL4	124	5455	20647	1.64829	0.00948282	0.00952786	0.00952786
GOTERM_CC_DIRECT	GO:0005737~cytoplasm	46	35.3846	0.0227138	RPAIN, SNAP25, PALM3, OLA1, PARD6G, IQGAP2, MEFV, HDAC9, RAP1GAP, RPS6KA6, DPYSL5, ALDH3B1, SEC14L4, PPP4R4, SH3BGRL2, EPC1, CIR1, ERC2, METTL8, PRKCG, VAV3, AFAP1L2, CEP112, CCDC18, PRKCH, DAPK1, SGIP1, HOMER2, FBXO17, NAA11, PRAMEF22, KLHL4, KRT74, PALD1, ANKHD1, CDC25B, ARHGAP33, NFKBIA, RCAN1, TBCK, SPATA33, SIMC1, DDIT4, ARHGEF3, MAPRE3, MAPT	124	5771	20647	1.32722	0.992507	1	1
GOTERM_CC_DIRECT	GO:0005829~cytosol	45	34.6154	0.0234681	SNAP25, SLC66A2, WIPF1, RASGRF2, PDE3B, HTRA1, OLA1, PARD6G, CHD5, IQGAP2, MEFV, RAP1GAP, CALB2, GOLGA3, RPS6KA6, DPYSL5, ALDH3B1, PPP4R4, GPBP1, MAN1A1, SOCS7, GBP4, PRKCG, VAV3, AFAP1L2, OSBPL6, PRKCH, SGIP1, HOMER2, FBXO17, NAA11, AKR1C2, SORCS2, KRT74, PALD1, CPPED1, CDC25B, ARHGAP33, NFKBIA, LSM7, SPATA33, TNIP3, DDIT4, ARHGEF3, MAPT	124	5627	20647	1.33159	0.993644	1	1
GOTERM_CC_DIRECT	GO:0043025~neuronal cell body	7	5.38462	0.0269526	SNAP25, NRSN2, ITGA4, DPYSL5, ATP1A3, MAPT, RAP1GAP	124	382	20647	3.05119	0.997031	1	1
GOTERM_CC_DIRECT	GO:0030426~growth cone	4	3.07692	0.0558645	SNAP25, ITGA4, MAPT, ERC2	124	145	20647	4.59333	0.999995	1	1
GOTERM_CC_DIRECT	GO:0036477~somatodendritic compartment	2	1.53846	0.074757	SNAP25, MAPT	124	13	20647	25.6166	1	1	1
GOTERM_CC_DIRECT	GO:0015629~actin cytoskeleton	5	3.84615	0.0756877	ARHGAP33, SNAP25, WIPF1, DAPK1, IQGAP2	124	267	20647	3.11813	1	1	1
GOTERM_CC_DIRECT	GO:0043197~dendritic spine	4	3.07692	0.0758999	ARHGAP33, MAPT, SORCS2, NTSR1	124	165	20647	4.03656	1	1	1
GOTERM_CC_DIRECT	GO:0005938~cell cortex	4	3.07692	0.0927188	ARHGAP33, SNAP25, PARD6G, IQGAP2	124	180	20647	3.70018	1	1	1
GOTERM_CC_DIRECT	GO:0016020~membrane	29	22.3077	0.0956216	SLC45A4, SNAP25, SLC66A2, CSF1, PDE3B, OLA1, ADAM22, ATP1A3, CHD5, SNX10, CSF2RA, RAP1GAP, GOLGA3, CALHM2, ST3GAL5, MAN1A1, TP53I11, PRKCG, OSBPL6, PRKCH, ITGA4, SORCS2, BLTP1, KTN1, DISP2, MAPT, XKR4, ADGRL4, CERS1	124	3677	20647	1.31323	1	1	1
Category	Term	Count	%	PValue	Genes	List Total	Pop Hits	Pop Total	Fold Enrichment	Bonferroni	Benjamini	FDR
GOTERM_MF_DIRECT	GO:0017124~SH3 domain binding	6	4.61538	0.00127933	AFAP1L2, WIPF1, SGIP1, SH3BGRL2, MAPT, SOCS7	120	128	18967	7.40898	0.303021	0.36077	0.36077
GOTERM_MF_DIRECT	GO:0008556~potassium-transporting ATPase activity	2	1.53846	0.0309823	ATP4A, ATP1A3	120	5	18967	63.2233	0.99986	1	1
GOTERM_MF_DIRECT	GO:0035091~phosphatidylinositol binding	4	3.07692	0.0320083	ARHGAP33, SNX24, SNX10, MAPT	120	110	18967	5.74758	0.999896	1	1
GOTERM_MF_DIRECT	GO:0005391~sodium:potassium-exchanging ATPase activity	2	1.53846	0.043107	ATP4A, ATP1A3	120	7	18967	45.1595	0.999996	1	1
GOTERM_MF_DIRECT	GO:0005516~calmodulin binding	5	3.84615	0.0433739	DAPK1, RASGRF2, KCNQ5, IQGAP2, GEM	120	210	18967	3.76329	0.999996	1	1
GOTERM_MF_DIRECT	GO:0003779~actin binding	6	4.61538	0.0644108	WIPF1, HOMER2, MAPT, KLHL4, MEFV, IQGAP2	120	342	18967	2.77295	1	1	1
GOTERM_MF_DIRECT	GO:0004697~protein kinase C activity	2	1.53846	0.0901197	PRKCG, PRKCH	120	15	18967	21.0744	1	1	1
GOTERM_MF_DIRECT	GO:0004672~protein kinase activity	6	4.61538	0.0927692	PRKCG, TBCK, RPS6KA6, MAP3K15, PRKCH, DAPK1	120	382	18967	2.48259	1	1	1
GOTERM_MF_DIRECT	GO:0004698~calcium-dependent protein kinase C activity	2	1.53846	0.0958329	PRKCG, PRKCH	120	16	18967	19.7573	1	1	1
graphical analysis
Term	Count	%	PValue
Leukocyte transendothelial migration	4	3.07692	0.0316338
Rap1 signaling pathway	6	4.61538	0.00830271
MAPK signaling pathway	6	4.61538	0.0338962

## Sheet: Table S3
Table S3. The full set of KEGG pathway and GO enrichment analysis results generated from the proteomic profiling of UMUC cells.
Accession	Description	Gene	UMUC-NC-1	UMUC-NC-2	UMUC-NC-3	UMUC-100nM-1	UMUC-100nM-2	UMUC-100nM-3	FC	P-value	Adjusted P-value	Regulation	Biological process	Cellular component	Molecular function	KOG	K	KEGG_Pathways	IPRs	Subcellular_localization	signalP
A0A1B0GTU4	Paxillin OS=Homo sapiens OX=9606 GN=PXN PE=1 SV=1	PXN	0.062125	0.0573355	0.0715583	0.0964959	0.125573	0.094458	1.65705	0.0140946	0.451529	up	GO:0007160 cell-matrix adhesion	GO:0005829 cytosol;GO:0005856 cytoskeleton;GO:0005925 focal adhesion;GO:0005938 cell cortex	GO:0046872 metal ion binding	T: Signal transduction mechanisms;Z: Cytoskeleton	K05760	ko04062: Chemokine signaling pathway;ko04370: VEGF signaling pathway;ko04510: Focal adhesion;ko04670: Leukocyte transendothelial migration;ko04810: Regulation of actin cytoskeleton;ko05100: Bacterial invasion of epithelial cells;ko05131: Shigellosis;ko05135: Yersinia infection;ko05163: Human cytomegalovirus infection;ko05165: Human papillomavirus infection;ko05170: Human immunodeficiency virus 1 …	IPR001781: Zinc finger, LIM-type	Nucleus	--
A0A1B0GUL3	Gse1 coiled-coil protein (Fragment) OS=Homo sapiens OX=9606 GN=GSE1 PE=1 SV=1	GSE1	0.191953	0.204446	0.176518	0.28179	0.306739	0.30178	1.554	0.00203605	0.107606	up	--	--	--	--	--	--	--	Mitochondrion	--
A0A1W2PSE7	HLA class I histocompatibility antigen, A alpha chain OS=Homo sapiens OX=9606 GN=HLA-A PE=1 SV=1	HLA-A	0	0	0	0.697506	0.0363322	0	inf	0	0	up	GO:0006955 immune response;GO:0019882 antigen processing and presentation	GO:0005886 plasma membrane;GO:0009986 cell surface;GO:0012507 ER to Golgi transport vesicle membrane;GO:0030670 phagocytic vesicle membrane;GO:0031901 early endosome membrane;GO:0055038 recycling endosome membrane;GO:0071556 integral component of lumenal side of endoplasmic reticulum membrane	--	--	K06751	ko04144: Endocytosis;ko04145: Phagosome;ko04218: Cellular senescence;ko04514: Cell adhesion molecules;ko04612: Antigen processing and presentation;ko04940: Type I diabetes mellitus;ko05163: Human cytomegalovirus infection;ko05165: Human papillomavirus infection;ko05166: Human T-cell leukemia virus 1 infection;ko05167: Kaposi sarcoma-associated herpesvirus infection;ko05168: Herpes simplex virus 1…	IPR011161: MHC class I-like antigen recognition-like;IPR007110: Immunoglobulin-like domain;IPR036179: Immunoglobulin-like domain superfamily;IPR010579: MHC class I, alpha chain, C-terminal;IPR011162: MHC classes I/II-like antigen recognition protein;IPR013783: Immunoglobulin-like fold;IPR001039: MHC class I alpha chain, alpha1 alpha2 domains;IPR003006: Immunoglobulin/major histocompatibility comp…	Extracell	CS pos: 23-24. TWA-GS. Pr: 0.8812
A0A7P0TAN4	Uncharacterized protein OS=Homo sapiens OX=9606 GN=LOC122539214 PE=1 SV=1	LOC122539214	0	0	0	0.0907512	0.15896	0.100474	inf	0	0	up	GO:0006355 regulation of transcription, DNA-templated	--	GO:0046872 metal ion binding	R: General function prediction only	K09228	ko05168: Herpes simplex virus 1 infection	IPR013087: Zinc finger C2H2-type;IPR036236: Zinc finger C2H2 superfamily;IPR001909: Krueppel-associated box;IPR036051: KRAB domain superfamily	Nucleus	--
A0A804CD06	Serine/threonine-protein phosphatase 2A activator OS=Homo sapiens OX=9606 GN=PTPA PE=1 SV=1	PTPA	0	0	0	0	0	0.356883	inf	0	0	up	--	GO:0005737 cytoplasm	GO:0003755 peptidyl-prolyl cis-trans isomerase activity;GO:0019211 phosphatase activator activity	D: Cell cycle control, cell division, chromosome partitioning;T: Signal transduction mechanisms	K17605	ko04931: Insulin resistance;ko05415: Diabetic cardiomyopathy	IPR037218: PTPA superfamily;IPR004327: Phosphotyrosyl phosphatase activator, PTPA;IPR043170: Phosphotyrosyl phosphatase activator, C-terminal lid domain	Cytoplasm	--
A0A8V8TPI8	Golgin A4 OS=Homo sapiens OX=9606 GN=GOLGA4 PE=1 SV=1	GOLGA4	0.00416231	0	0	0	0	0	0	0	0	down	--	GO:0005654 nucleoplasm;GO:0005794 Golgi apparatus	--	--	K20283	--	IPR000237: GRIP domain	Nucleus	--
A6NI28	Rho GTPase-activating protein 42 OS=Homo sapiens OX=9606 GN=ARHGAP42 PE=1 SV=3	ARHGAP42	0	0	0.111625	0	0	0	0	0	0	down	GO:0007165 signal transduction	--	GO:0005096 GTPase activator activity	T: Signal transduction mechanisms	K20651	--	IPR001452: SH3 domain;IPR000198: Rho GTPase-activating protein domain;IPR001849: Pleckstrin homology domain;IPR036028: SH3-like domain superfamily;IPR011993: PH-like domain superfamily;IPR008936: Rho GTPase activation protein;IPR027267: AH/BAR domain superfamily	Nucleus	--
A8K968	Erythrocyte membrane protein band 4.1 like 3 OS=Homo sapiens OX=9606 GN=EPB41L3 PE=1 SV=1	EPB41L3	0	0	0	0.00731502	0	0	inf	0	0	up	GO:0001558 regulation of cell growth;GO:0030866 cortical actin cytoskeleton organization	GO:0005856 cytoskeleton;GO:0005886 plasma membrane;GO:0005911 cell-cell junction;GO:0030054 cell junction	GO:0003779 actin binding;GO:0005198 structural molecule activity	R: General function prediction only	K23961	--	IPR014847: FERM adjacent (FA);IPR019748: FERM central domain;IPR018979: FERM, N-terminal;IPR000798: Ezrin/radixin/moesin-like;IPR019749: Band 4.1 domain;IPR029071: Ubiquitin-like domain superfamily;IPR011993: PH-like domain superfamily;IPR008379: Band 4.1, C-terminal;IPR018980: FERM, C-terminal PH-like domain;IPR035963: FERM superfamily, second domain;IPR014352: FERM/acyl-CoA-binding protein supe…	Nucleus	--
A8MWL7	Transmembrane protein 14DP OS=Homo sapiens OX=9606 GN=TMEM14DP PE=5 SV=2	TMEM14DP	0.871958	1.0529	1.19857	0.644025	0.74317	0.672359	0.65939	0.0310297	0.603086	down	GO:0070453 regulation of heme biosynthetic process	GO:0016021 integral component of membrane;GO:0031966 mitochondrial membrane	--	S: Function unknown	--	--	IPR044890: TMEM14 superfamily;IPR005349: TMEM14 family	Extracell	--
A9Z1Z3	Fer-1-like protein 4 OS=Homo sapiens OX=9606 GN=FER1L4 PE=2 SV=1	FER1L4	0	0	0	0	0	0.290318	inf	0	0	up	GO:0007009 plasma membrane organization	GO:0016021 integral component of membrane	GO:0046872 metal ion binding	M: Cell wall/membrane/envelope biogenesis	K22127	--	IPR035892: C2 domain superfamily;IPR032362: Ferlin, C-terminal domain;IPR012561: Ferlin B-domain;IPR037723: Ferlin, fourth C2 domain;IPR012968: FerIin domain;IPR000008: C2 domain;IPR037722: Ferlin, third C2 domain;IPR037720: Ferlin, second C2 domain;IPR037724: Ferlin, fifth C2 domain;IPR037725: Ferlin, sixth C2 domain	Nucleus	--
B7Z4J8	Zinc finger protein 346 OS=Homo sapiens OX=9606 GN=ZNF346 PE=1 SV=1	ZNF346	0	0	0	0.0682903	0	0.0715449	inf	0	0	up	--	GO:0005654 nucleoplasm	GO:0003676 nucleic acid binding;GO:0008270 zinc ion binding	--	K26542	--	IPR013087: Zinc finger C2H2-type;IPR036236: Zinc finger C2H2 superfamily;IPR003604: Matrin/U1-C-like, C2H2-type zinc finger	Nucleus	--
C9J798	Ras GTPase-activating protein 4B OS=Homo sapiens OX=9606 GN=RASA4B PE=3 SV=2	RASA4B	0.113759	0.128483	0.143201	0.0756133	0.086427	0.0874255	0.647217	0.0080835	0.325864	down	GO:0035556 intracellular signal transduction;GO:0043087 regulation of GTPase activity;GO:0046580 negative regulation of Ras protein signal transduction;GO:0071277 cellular response to calcium ion	GO:0005829 cytosol;GO:0005886 plasma membrane	GO:0005096 GTPase activator activity;GO:0005543 phospholipid binding;GO:0046872 metal ion binding	T: Signal transduction mechanisms	K17630	ko04014: Ras signaling pathway	IPR000008: C2 domain;IPR035892: C2 domain superfamily;IPR008936: Rho GTPase activation protein;IPR001936: Ras GTPase-activating domain;IPR037777: RASA4, PH domain;IPR001562: Zinc finger, Btk motif;IPR011993: PH-like domain superfamily;IPR023152: Ras GTPase-activating protein, conserved site;IPR001849: Pleckstrin homology domain	Cytoplasm	--
C9JRL6	EMAP like 2 OS=Homo sapiens OX=9606 GN=EML2 PE=1 SV=2	EML2	0.280161	0.197176	0.226409	0.15885	0.114527	0.152267	0.604827	0.0256286	0.571208	down	GO:0010968 regulation of microtubule nucleation;GO:0031115 negative regulation of microtubule polymerization	GO:0005856 cytoskeleton	GO:0008017 microtubule binding	S: Function unknown	K18595	--	IPR015943: WD40/YVTN repeat-like-containing domain superfamily;IPR001680: WD40 repeat;IPR036322: WD40-repeat-containing domain superfamily;IPR005108: HELP	Cytoplasm	--
C9JTK6	Obg like ATPase 1 (Fragment) OS=Homo sapiens OX=9606 GN=OLA1 PE=1 SV=1	OLA1	0	0	0	0	0.149132	0	inf	0	0	up	--	GO:0005813 centrosome;GO:0005829 cytosol	GO:0005525 GTP binding	R: General function prediction only	K19788	--	IPR006073: GTP binding domain;IPR027417: P-loop containing nucleoside triphosphate hydrolase;IPR031167: OBG-type guanine nucleotide-binding (G) domain	Cytoplasm	--
E9PGC5	protein-tyrosine-phosphatase OS=Homo sapiens OX=9606 GN=PTPRK PE=1 SV=1	PTPRK	0	0	0	0	0.0926727	0.1062	inf	0	0	up	GO:0006470 protein dephosphorylation;GO:0007155 cell adhesion	GO:0016021 integral component of membrane;GO:0030054 cell junction;GO:0043231 intracellular membrane-bounded organelle	GO:0004725 protein tyrosine phosphatase activity	T: Signal transduction mechanisms	K06776	--	IPR000242: Tyrosine-specific protein phosphatase, PTPase domain;IPR003595: Protein-tyrosine phosphatase, catalytic;IPR003961: Fibronectin type III;IPR036116: Fibronectin type III superfamily;IPR029021: Protein-tyrosine phosphatase-like;IPR036179: Immunoglobulin-like domain superfamily;IPR000998: MAM domain;IPR000387: Tyrosine-specific protein phosphatases domain;IPR013783: Immunoglobulin-like fol…	Plasma membrane	CS pos: 29-30. AQG-QF. Pr: 0.4592
H0YAZ8	MTSS I-BAR domain containing 1 (Fragment) OS=Homo sapiens OX=9606 GN=MTSS1 PE=1 SV=1	MTSS1	0	0	0.12791	0	0	0	0	0	0	down	GO:0007009 plasma membrane organization;GO:0030036 actin cytoskeleton organization	--	GO:0003779 actin binding	--	K20128	--	IPR013606: IMD/I-BAR domain;IPR027267: AH/BAR domain superfamily	Nucleus	--
O14495	Phospholipid phosphatase 3 OS=Homo sapiens OX=9606 GN=PLPP3 PE=1 SV=1	PLPP3	0	0	0	0	0.0784522	0.0740262	inf	0	0	up	GO:0001568 blood vessel development;GO:0001702 gastrulation with mouth forming second;GO:0001933 negative regulation of protein phosphorylation;GO:0006644 phospholipid metabolic process;GO:0006670 sphingosine metabolic process;GO:0006672 ceramide metabolic process;GO:0006890 retrograde vesicle-mediated transport, Golgi to endoplasmic reticulum;GO:0007165 signal transduction;GO:0007229 integrin-me…	GO:0000139 Golgi membrane;GO:0005789 endoplasmic reticulum membrane;GO:0005794 Golgi apparatus;GO:0005802 trans-Golgi network;GO:0005886 plasma membrane;GO:0005887 integral component of plasma membrane;GO:0005912 adherens junction;GO:0016020 membrane;GO:0016021 integral component of membrane;GO:0016323 basolateral plasma membrane;GO:0033116 endoplasmic reticulum-Golgi intermediate compartment mem…	GO:0005178 integrin binding;GO:0008195 phosphatidate phosphatase activity;GO:0042392 sphingosine-1-phosphate phosphatase activity;GO:0042577 lipid phosphatase activity;GO:0106235 ceramide-1-phosphate phosphatase activity	I: Lipid transport and metabolism	K01080	ko00561: Glycerolipid metabolism;ko00564: Glycerophospholipid metabolism;ko00565: Ether lipid metabolism;ko00600: Sphingolipid metabolism;ko01100: Metabolic pathways;ko04072: Phospholipase D signaling pathway;ko04666: Fc gamma R-mediated phagocytosis;ko04975: Fat digestion and absorption;ko05231: Choline metabolism in cancer	IPR036938: Phosphatidic acid phosphatase type 2/haloperoxidase superfamily;IPR000326: Phosphatidic acid phosphatase type 2/haloperoxidase	Plasma membrane	--
O14558	Heat shock protein beta-6 OS=Homo sapiens OX=9606 GN=HSPB6 PE=1 SV=2	HSPB6	0	0	0	0.573755	0	0.588525	inf	0	0	up	--	GO:0005730 nucleolus;GO:0005794 Golgi apparatus;GO:0005829 cytosol	GO:0005212 structural constituent of eye lens	O: Posttranslational modification, protein turnover, chaperones	K09545	--	IPR002068: Alpha crystallin/Hsp20 domain;IPR001436: Alpha crystallin/Small heat shock protein, animal type;IPR008978: HSP20-like chaperone;IPR003090: Alpha-crystallin, N-terminal	Cytoplasm_Nucleus	--
O15083	ERC protein 2 OS=Homo sapiens OX=9606 GN=ERC2 PE=1 SV=3	ERC2	0	0	0	0	0.0683916	0	inf	0	0	up	GO:0007274 neuromuscular synaptic transmission;GO:0016082 synaptic vesicle priming;GO:0048167 regulation of synaptic plasticity;GO:0048790 maintenance of presynaptic active zone structure	GO:0030426 growth cone;GO:0042734 presynaptic membrane;GO:0048786 presynaptic active zone;GO:0048788 cytoskeleton of presynaptic active zone;GO:0070161 anchoring junction;GO:0098978 glutamatergic synapse;GO:0098982 GABA-ergic synapse	GO:0098882 structural constituent of presynaptic active zone	U: Intracellular trafficking, secretion, and vesicular transport	K19878	--	IPR019323: Active zone protein ELKS	Nucleus	--
O15264	Mitogen-activated protein kinase 13 OS=Homo sapiens OX=9606 GN=MAPK13 PE=1 SV=1	MAPK13	0	0.286406	0	0	0	0	0	0	0	down	GO:0006468 protein phosphorylation	--	GO:0004707 MAP kinase activity;GO:0005524 ATP binding	T: Signal transduction mechanisms	K04441	ko01522: Endocrine resistance;ko04010: MAPK signaling pathway;ko04015: Rap1 signaling pathway;ko04068: FoxO signaling pathway;ko04071: Sphingolipid signaling pathway;ko04114: Oocyte meiosis;ko04218: Cellular senescence;ko04261: Adrenergic signaling in cardiomyocytes;ko04370: VEGF signaling pathway;ko04380: Osteoclast differentiation;ko04550: Signaling pathways regulating pluripotency of stem cell…	IPR038785: Mitogen-activated protein kinase 13;IPR011009: Protein kinase-like domain superfamily;IPR000719: Protein kinase domain;IPR003527: Mitogen-activated protein (MAP) kinase, conserved site;IPR008352: Mitogen-activated protein (MAP) kinase p38-like;IPR017441: Protein kinase, ATP binding site	Cytoplasm	--
O43291	Kunitz-type protease inhibitor 2 OS=Homo sapiens OX=9606 GN=SPINT2 PE=1 SV=2	SPINT2	0	0	0	0	0.442983	0	inf	0	0	up	GO:0001843 neural tube closure;GO:0007163 establishment or maintenance of cell polarity;GO:0022408 negative regulation of cell-cell adhesion;GO:0060672 epithelial cell morphogenesis involved in placental branching;GO:0071711 basement membrane organization;GO:0071773 cellular response to BMP stimulus;GO:2000146 negative regulation of cell motility;GO:2000178 negative regulation of neural precursor…	GO:0005576 extracellular region;GO:0005737 cytoplasm;GO:0005886 plasma membrane;GO:0016021 integral component of membrane	GO:0004866 endopeptidase inhibitor activity;GO:0004867 serine-type endopeptidase inhibitor activity	O: Posttranslational modification, protein turnover, chaperones	K23421	--	IPR002223: Pancreatic trypsin inhibitor Kunitz domain;IPR020901: Proteinase inhibitor I2, Kunitz, conserved site;IPR036880: Pancreatic trypsin inhibitor Kunitz domain superfamily	Extracell	CS pos: 27-28. VLA-AD. Pr: 0.8929
O43566	Regulator of G-protein signaling 14 OS=Homo sapiens OX=9606 GN=RGS14 PE=1 SV=4	RGS14	0.0083229	0	0	0	0	0	0	0	0	down	GO:0000278 mitotic cell cycle;GO:0006913 nucleocytoplasmic transport;GO:0006979 response to oxidative stress;GO:0007051 spindle organization;GO:0007059 chromosome segregation;GO:0007186 G protein-coupled receptor signaling pathway;GO:0007612 learning;GO:0007616 long-term memory;GO:0008277 regulation of G protein-coupled receptor signaling pathway;GO:0008542 visual learning;GO:0010070 zygote asymm…	GO:0000922 spindle pole;GO:0005634 nucleus;GO:0005737 cytoplasm;GO:0005813 centrosome;GO:0005819 spindle;GO:0005874 microtubule;GO:0005886 plasma membrane;GO:0014069 postsynaptic density;GO:0016604 nuclear body;GO:0016605 PML body;GO:0030425 dendrite;GO:0043197 dendritic spine;GO:0070161 anchoring junction;GO:0098978 glutamatergic synapse	GO:0001965 G-protein alpha-subunit binding;GO:0003924 GTPase activity;GO:0005092 GDP-dissociation inhibitor activity;GO:0005096 GTPase activator activity;GO:0008017 microtubule binding;GO:0019901 protein kinase binding;GO:0030159 signaling receptor complex adaptor activity;GO:0032794 GTPase activating protein binding	T: Signal transduction mechanisms	K17706	ko04015: Rap1 signaling pathway	IPR003116: Raf-like Ras-binding;IPR016137: RGS domain;IPR003109: GoLoco motif;IPR036305: RGS domain superfamily;IPR044926: RGS, subdomain 2;IPR029071: Ubiquitin-like domain superfamily;IPR037881: RGS14, RGS domain;IPR024066: RGS, subdomain 1/3	Nucleus	--
O60353	Frizzled-6 OS=Homo sapiens OX=9606 GN=FZD6 PE=1 SV=2	FZD6	0	0	0	0	0.0426951	0	inf	0	0	up	GO:0001843 neural tube closure;GO:0001942 hair follicle development;GO:0030168 platelet activation;GO:0033278 cell proliferation in midbrain;GO:0035880 embryonic nail plate morphogenesis;GO:0042472 inner ear morphogenesis;GO:0048105 establishment of body hair planar orientation;GO:0060071 Wnt signaling pathway, planar cell polarity pathway	GO:0005789 endoplasmic reticulum membrane;GO:0005886 plasma membrane;GO:0009986 cell surface;GO:0016021 integral component of membrane;GO:0016324 apical plasma membrane;GO:0016327 apicolateral plasma membrane;GO:0030659 cytoplasmic vesicle membrane	GO:0004930 G protein-coupled receptor activity;GO:0017147 Wnt-protein binding;GO:0042813 Wnt-activated receptor activity	T: Signal transduction mechanisms	K02376	ko04150: mTOR signaling pathway;ko04310: Wnt signaling pathway;ko04390: Hippo signaling pathway;ko04550: Signaling pathways regulating pluripotency of stem cells;ko04916: Melanogenesis;ko04934: Cushing syndrome;ko05010: Alzheimer disease;ko05022: Pathways of neurodegeneration - multiple diseases;ko05165: Human papillomavirus infection;ko05200: Pathways in cancer;ko05205: Proteoglycans in cancer;k…	IPR000539: Frizzled/Smoothened, transmembrane domain;IPR036790: Frizzled cysteine-rich domain superfamily;IPR017981: GPCR, family 2-like;IPR020067: Frizzled domain;IPR041770: Frizzled 6, cysteine-rich domain	Plasma membrane	CS pos: 20-21. GHS-LF. Pr: 0.8529
O60488	Long-chain-fatty-acid--CoA ligase 4 OS=Homo sapiens OX=9606 GN=ACSL4 PE=1 SV=2	ACSL4	0	0	0.274343	0	0	0	0	0	0	down	GO:0001676 long-chain fatty acid metabolic process;GO:0006629 lipid metabolic process;GO:0006631 fatty acid metabolic process;GO:0008610 lipid biosynthetic process;GO:0030182 neuron differentiation;GO:0030307 positive regulation of cell growth;GO:0032024 positive regulation of insulin secretion;GO:0032307 negative regulation of prostaglandin secretion;GO:0035336 long-chain fatty-acyl-CoA metaboli…	GO:0005737 cytoplasm;GO:0005741 mitochondrial outer membrane;GO:0005778 peroxisomal membrane;GO:0005783 endoplasmic reticulum;GO:0005789 endoplasmic reticulum membrane;GO:0005811 lipid droplet;GO:0005886 plasma membrane;GO:0016020 membrane;GO:0016021 integral component of membrane;GO:0044233 mitochondria-associated endoplasmic reticulum membrane;GO:0070062 extracellular exosome	GO:0004467 long-chain fatty acid-CoA ligase activity;GO:0005524 ATP binding;GO:0031957 very long-chain fatty acid-CoA ligase activity;GO:0047676 arachidonate-CoA ligase activity;GO:0090433 palmitoyl-CoA ligase activity	I: Lipid transport and metabolism	K01897	ko00061: Fatty acid biosynthesis;ko00071: Fatty acid degradation;ko01100: Metabolic pathways;ko01212: Fatty acid metabolism;ko03320: PPAR signaling pathway;ko04146: Peroxisome;ko04216: Ferroptosis;ko04714: Thermogenesis;ko04920: Adipocytokine signaling pathway	IPR020845: AMP-binding, conserved site;IPR045851: AMP-binding enzyme, C-terminal domain superfamily;IPR042099: ANL, N-terminal domain;IPR000873: AMP-dependent synthetase/ligase	Endoplasmic reticulum	--
O75051	Plexin-A2 OS=Homo sapiens OX=9606 GN=PLXNA2 PE=1 SV=4	PLXNA2	0	0	0.0530574	0	0	0	0	0	0	down	GO:0001756 somitogenesis;GO:0007162 negative regulation of cell adhesion;GO:0008360 regulation of cell shape;GO:0021915 neural tube development;GO:0021935 cerebellar granule cell precursor tangential migration;GO:0030334 regulation of cell migration;GO:0043087 regulation of GTPase activity;GO:0050772 positive regulation of axonogenesis;GO:0051642 centrosome localization;GO:0060037 pharyngeal syst…	GO:0002116 semaphorin receptor complex;GO:0005886 plasma membrane;GO:0005887 integral component of plasma membrane	GO:0017154 semaphorin receptor activity;GO:0042802 identical protein binding	T: Signal transduction mechanisms	K06820	ko04360: Axon guidance	IPR002909: IPT domain;IPR046800: Plexin, cytoplasmic RhoGTPase-binding domain;IPR013783: Immunoglobulin-like fold;IPR001627: Sema domain;IPR014756: Immunoglobulin E-set;IPR015943: WD40/YVTN repeat-like-containing domain superfamily;IPR041019: Plexin, TIG domain 1;IPR008936: Rho GTPase activation protein;IPR002165: Plexin repeat;IPR016201: PSI domain;IPR036352: Sema domain superfamily;IPR041362: P…	Plasma membrane	CS pos: 34-35. AAG-MP. Pr: 0.8430
O75155	Cullin-associated NEDD8-dissociated protein 2 OS=Homo sapiens OX=9606 GN=CAND2 PE=1 SV=3	CAND2	0.170031	0	0.218197	0	0	0	0	0	0	down	GO:0010265 SCF complex assembly;GO:0016567 protein ubiquitination;GO:0045893 positive regulation of transcription, DNA-templated	GO:0005634 nucleus;GO:0005829 cytosol	GO:0017025 TBP-class protein binding	R: General function prediction only	K24172	--	IPR016024: Armadillo-type fold;IPR013932: TATA-binding protein interacting (TIP20);IPR011989: Armadillo-like helical	Nucleus	--
O75326	Semaphorin-7A OS=Homo sapiens OX=9606 GN=SEMA7A PE=1 SV=1	SEMA7A	0.0944481	0	0	0	0	0	0	0	0	down	GO:0001649 osteoblast differentiation;GO:0001755 neural crest cell migration;GO:0001934 positive regulation of protein phosphorylation;GO:0006468 protein phosphorylation;GO:0006954 inflammatory response;GO:0006955 immune response;GO:0007229 integrin-mediated signaling pathway;GO:0007411 axon guidance;GO:0021988 olfactory lobe development;GO:0030335 positive regulation of cell migration;GO:0045773…	GO:0005615 extracellular space;GO:0005886 plasma membrane;GO:0005887 integral component of plasma membrane;GO:0009897 external side of plasma membrane;GO:0016020 membrane;GO:0031225 anchored component of membrane	GO:0005178 integrin binding;GO:0030215 semaphorin receptor binding;GO:0045499 chemorepellent activity	T: Signal transduction mechanisms	K06529	ko04360: Axon guidance	IPR015943: WD40/YVTN repeat-like-containing domain superfamily;IPR036352: Sema domain superfamily;IPR001627: Sema domain;IPR013783: Immunoglobulin-like fold;IPR016201: PSI domain;IPR007110: Immunoglobulin-like domain;IPR002165: Plexin repeat;IPR042824: Semaphorin-7A, sema domain;IPR036179: Immunoglobulin-like domain superfamily	Nucleus	CS pos: 44-45. ASA-QG. Pr: 0.4379
O75843	AP-1 complex subunit gamma-like 2 OS=Homo sapiens OX=9606 GN=AP1G2 PE=1 SV=1	AP1G2	0	0	0.151722	0	0	0	0	0	0	down	GO:0006886 intracellular protein transport;GO:0006896 Golgi to vacuole transport;GO:0006898 receptor-mediated endocytosis;GO:0016192 vesicle-mediated transport	GO:0000139 Golgi membrane;GO:0005794 Golgi apparatus;GO:0005798 Golgi-associated vesicle;GO:0010008 endosome membrane;GO:0016020 membrane;GO:0030121 AP-1 adaptor complex;GO:0030133 transport vesicle	GO:0035615 clathrin adaptor activity;GO:0140312 cargo adaptor activity	U: Intracellular trafficking, secretion, and vesicular transport	K12391	ko04142: Lysosome;ko05170: Human immunodeficiency virus 1 infection	IPR011989: Armadillo-like helical;IPR013041: Clathrin adaptor, appendage, Ig-like subdomain superfamily;IPR002553: Clathrin/coatomer adaptor, adaptin-like, N-terminal;IPR008152: Clathrin adaptor, alpha/beta/gamma-adaptin, appendage, Ig-like subdomain;IPR008153: Gamma-adaptin ear (GAE) domain;IPR017107: Adaptor protein complex AP-1, gamma subunit;IPR016024: Armadillo-type fold	Cytoplasm	--
O76061	Stanniocalcin-2 OS=Homo sapiens OX=9606 GN=STC2 PE=1 SV=1	STC2	0	0	0	0.113598	0	0	inf	0	0	up	GO:0006874 cellular calcium ion homeostasis;GO:0006979 response to oxidative stress;GO:0007566 embryo implantation;GO:0030968 endoplasmic reticulum unfolded protein response;GO:0033280 response to vitamin D;GO:0040015 negative regulation of multicellular organism growth;GO:0043434 response to peptide hormone;GO:0046697 decidualization;GO:0071456 cellular response to hypoxia;GO:2001256 regulation …	GO:0005576 extracellular region;GO:0005783 endoplasmic reticulum;GO:0005794 Golgi apparatus	GO:0005179 hormone activity	--	--	--	IPR004978: Stanniocalcin	Extracell	CS pos: 24-25. ARG-TD. Pr: 0.8463
O95267	RAS guanyl-releasing protein 1 OS=Homo sapiens OX=9606 GN=RASGRP1 PE=1 SV=2	RASGRP1	0	0	0.498766	0	0	0	0	0	0	down	GO:0001934 positive regulation of protein phosphorylation;GO:0002437 inflammatory response to antigenic stimulus;GO:0007165 signal transduction;GO:0007265 Ras protein signal transduction;GO:0014066 regulation of phosphatidylinositol 3-kinase signaling;GO:0030101 natural killer cell activation;GO:0030154 cell differentiation;GO:0032252 secretory granule localization;GO:0032725 positive regulation …	GO:0000139 Golgi membrane;GO:0005789 endoplasmic reticulum membrane;GO:0005794 Golgi apparatus;GO:0005829 cytosol;GO:0005886 plasma membrane;GO:0016020 membrane	GO:0005085 guanyl-nucleotide exchange factor activity;GO:0005509 calcium ion binding;GO:0008270 zinc ion binding;GO:0008289 lipid binding;GO:0019992 diacylglycerol binding;GO:0031210 phosphatidylcholine binding;GO:0042802 identical protein binding	T: Signal transduction mechanisms	K04350	ko04010: MAPK signaling pathway;ko04014: Ras signaling pathway;ko04611: Platelet activation;ko04660: T cell receptor signaling pathway;ko05200: Pathways in cancer;ko05235: PD-L1 expression and PD-1 checkpoint pathway in cancer	IPR002219: Protein kinase C-like, phorbol ester/diacylglycerol-binding domain;IPR002048: EF-hand domain;IPR018247: EF-Hand 1, calcium-binding site;IPR036964: Ras guanine-nucleotide exchange factor, catalytic domain superfamily;IPR000651: Ras-like guanine nucleotide exchange factor, N-terminal;IPR023578: Ras guanine nucleotide exchange factor domain superfamily;IPR001895: Ras guanine-nucleotide ex…	Nucleus	--
O95278	Laforin OS=Homo sapiens OX=9606 GN=EPM2A PE=1 SV=2	EPM2A	0.145109	0.119275	0.114956	0.216334	0.195851	0.208563	1.63639	0.0114656	0.396845	up	GO:0000045 autophagosome assembly;GO:0001558 regulation of cell growth;GO:0005977 glycogen metabolic process;GO:0005978 glycogen biosynthetic process;GO:0006470 protein dephosphorylation;GO:0006816 calcium ion transport;GO:0007005 mitochondrion organization;GO:0010629 negative regulation of gene expression;GO:0010923 negative regulation of phosphatase activity;GO:0014009 glial cell proliferation;…	GO:0005634 nucleus;GO:0005654 nucleoplasm;GO:0005737 cytoplasm;GO:0005829 cytosol;GO:0005886 plasma membrane;GO:0030425 dendrite;GO:0043204 perikaryon;GO:0098556 cytoplasmic side of rough endoplasmic reticulum membrane	GO:0004373 glycogen (starch) synthase activity;GO:0004722 protein serine/threonine phosphatase activity;GO:0004725 protein tyrosine phosphatase activity;GO:0008138 protein tyrosine/serine/threonine phosphatase activity;GO:0016791 phosphatase activity;GO:0017018 myosin phosphatase activity;GO:0019203 carbohydrate phosphatase activity;GO:0030246 carbohydrate binding;GO:0042803 protein homodimerizat…	V: Defense mechanisms	K14165	--	IPR002044: Carbohydrate binding module family 20;IPR029021: Protein-tyrosine phosphatase-like;IPR020422: Dual specificity protein phosphatase domain;IPR016130: Protein-tyrosine phosphatase, active site;IPR013783: Immunoglobulin-like fold;IPR034831: Laforin, CBM20 domain;IPR013784: Carbohydrate-binding-like fold;IPR045204: Laforin-like, dual specificity phosphatase domain;IPR000340: Dual specifici…	Mitochondrion	--
O95340	Bifunctional 3'-phosphoadenosine 5'-phosphosulfate synthase 2 OS=Homo sapiens OX=9606 GN=PAPSS2 PE=1 SV=2	PAPSS2	0.512298	0.418834	0	0	0	0	0	0	0	down	GO:0000103 sulfate assimilation;GO:0009152 purine ribonucleotide biosynthetic process;GO:0034030 ribonucleoside bisphosphate biosynthetic process;GO:0034033 purine nucleoside bisphosphate biosynthetic process	--	GO:0004020 adenylylsulfate kinase activity;GO:0004781 sulfate adenylyltransferase (ATP) activity;GO:0005524 ATP binding	F: Nucleotide transport and metabolism	K13811	ko00230: Purine metabolism;ko00450: Selenocompound metabolism;ko00920: Sulfur metabolism;ko01100: Metabolic pathways	IPR002891: Adenylyl-sulfate kinase;IPR014729: Rossmann-like alpha/beta/alpha sandwich fold;IPR015947: PUA-like superfamily;IPR025980: ATP-sulfurylase PUA-like domain;IPR027417: P-loop containing nucleoside triphosphate hydrolase;IPR002650: Sulphate adenylyltransferase;IPR024951: Sulphate adenylyltransferase catalytic domain	Cytoplasm_Nucleus	--
O95476	CTD nuclear envelope phosphatase 1 OS=Homo sapiens OX=9606 GN=CTDNEP1 PE=1 SV=2	CTDNEP1	0	0	0.216136	0	0	0	0	0	0	down	GO:0006470 protein dephosphorylation;GO:0006998 nuclear envelope organization;GO:0007077 mitotic nuclear membrane disassembly;GO:0007276 gamete generation;GO:0007498 mesoderm development;GO:0010867 positive regulation of triglyceride biosynthetic process;GO:0034504 protein localization to nucleus;GO:0060070 canonical Wnt signaling pathway;GO:0090263 positive regulation of canonical Wnt signaling …	GO:0005635 nuclear envelope;GO:0005737 cytoplasm;GO:0005789 endoplasmic reticulum membrane;GO:0005811 lipid droplet;GO:0016021 integral component of membrane;GO:0031965 nuclear membrane;GO:0071595 Nem1-Spo7 phosphatase complex	GO:0004721 phosphoprotein phosphatase activity;GO:0004722 protein serine/threonine phosphatase activity;GO:0017018 myosin phosphatase activity	K: Transcription	K17617	--	IPR023214: HAD superfamily;IPR004274: FCP1 homology domain;IPR036412: HAD-like superfamily;IPR011948: Dullard phosphatase domain, eukaryotic	Mitochondrion	--
O95810	Caveolae-associated protein 2 OS=Homo sapiens OX=9606 GN=CAVIN2 PE=1 SV=3	CAVIN2	0.0394885	0	0	0	0	0	0	0	0	down	GO:0097320 plasma membrane tubulation	GO:0005654 nucleoplasm;GO:0005737 cytoplasm;GO:0005829 cytosol;GO:0005886 plasma membrane;GO:0005901 caveola;GO:0045121 membrane raft	GO:0001786 phosphatidylserine binding;GO:0005080 protein kinase C binding;GO:0005543 phospholipid binding	--	K19387	--	IPR026752: Cavin family	Cytoplasm	--
O95872	G patch domain and ankyrin repeat-containing protein 1 OS=Homo sapiens OX=9606 GN=GPANK1 PE=1 SV=1	GPANK1	0	0	0.11935	0	0	0	0	0	0	down	--	--	GO:0003676 nucleic acid binding	R: General function prediction only	--	--	IPR036770: Ankyrin repeat-containing domain superfamily;IPR002110: Ankyrin repeat;IPR000467: G-patch domain	Nucleus	--
P00751	Complement factor B OS=Homo sapiens OX=9606 GN=CFB PE=1 SV=2	CFB	0	0	0	0	0.182224	0	inf	0	0	up	GO:0006508 proteolysis;GO:0006957 complement activation, alternative pathway	GO:0005576 extracellular region	GO:0004252 serine-type endopeptidase activity	E: Amino acid transport and metabolism	K01335	ko04610: Complement and coagulation cascades;ko05150: Staphylococcus aureus infection;ko05171: Coronavirus disease - COVID-19	IPR035976: Sushi/SCR/CCP superfamily;IPR001314: Peptidase S1A, chymotrypsin family;IPR028341: Complement factor B;IPR001254: Serine proteases, trypsin domain;IPR000436: Sushi/SCR/CCP domain;IPR033116: Serine proteases, trypsin family, serine active site;IPR018114: Serine proteases, trypsin family, histidine active site;IPR036465: von Willebrand factor A-like domain superfamily;IPR011360: Compleme…	Extracell	CS pos: 25-26. VTT-TP. Pr: 0.5707
P00966	Argininosuccinate synthase OS=Homo sapiens OX=9606 GN=ASS1 PE=1 SV=2	ASS1	0	0.132191	0	0	0	0	0	0	0	down	GO:0000050 urea cycle;GO:0000053 argininosuccinate metabolic process;GO:0001822 kidney development;GO:0001889 liver development;GO:0006526 arginine biosynthetic process;GO:0006953 acute-phase response;GO:0007494 midgut development;GO:0007568 aging;GO:0007584 response to nutrient;GO:0007623 circadian rhythm;GO:0009410 response to xenobiotic stimulus;GO:0010043 response to zinc ion;GO:0010046 respo…	GO:0005654 nucleoplasm;GO:0005741 mitochondrial outer membrane;GO:0005764 lysosome;GO:0005783 endoplasmic reticulum;GO:0005829 cytosol;GO:0043204 perikaryon;GO:0070852 cell body fiber	GO:0004055 argininosuccinate synthase activity;GO:0005524 ATP binding;GO:0015643 toxic substance binding	E: Amino acid transport and metabolism	K01940	ko00220: Arginine biosynthesis;ko00250: Alanine, aspartate and glutamate metabolism;ko01100: Metabolic pathways;ko01230: Biosynthesis of amino acids;ko05418: Fluid shear stress and atherosclerosis	IPR023434: Argininosuccinate synthase, type 1 subfamily;IPR018223: Argininosuccinate synthase, conserved site;IPR001518: Argininosuccinate synthase;IPR014729: Rossmann-like alpha/beta/alpha sandwich fold;IPR024074: Argininosuccinate synthetase, catalytic/multimerisation domain body	Cytoplasm	--
P01583	Interleukin-1 alpha OS=Homo sapiens OX=9606 GN=IL1A PE=1 SV=1	IL1A	0.13404	0	0	0	0	0	0	0	0	down	GO:0001660 fever generation;GO:0001666 response to hypoxia;GO:0001819 positive regulation of cytokine production;GO:0002248 connective tissue replacement involved in inflammatory response wound healing;GO:0006883 cellular sodium ion homeostasis;GO:0006915 apoptotic process;GO:0006954 inflammatory response;GO:0006955 immune response;GO:0007283 spermatogenesis;GO:0007507 heart development;GO:000828…	GO:0005576 extracellular region;GO:0005615 extracellular space;GO:0005829 cytosol;GO:0005886 plasma membrane;GO:0009986 cell surface	GO:0005125 cytokine activity;GO:0005149 interleukin-1 receptor binding;GO:0005507 copper ion binding	--	K04383	ko04010: MAPK signaling pathway;ko04060: Cytokine-cytokine receptor interaction;ko04217: Necroptosis;ko04218: Cellular senescence;ko04380: Osteoclast differentiation;ko04640: Hematopoietic cell lineage;ko04932: Non-alcoholic fatty liver disease;ko04933: AGE-RAGE signaling pathway in diabetic complications;ko04940: Type I diabetes mellitus;ko05010: Alzheimer disease;ko05020: Prion disease;ko05022:…	IPR000975: Interleukin-1 family;IPR003502: Interleukin-1 propeptide;IPR008996: Cytokine IL1/FGF;IPR003295: Interleukin-1 alpha;IPR020877: Interleukin-1 conserved site	Nucleus	--
P01584	Interleukin-1 beta OS=Homo sapiens OX=9606 GN=IL1B PE=1 SV=2	IL1B	0	0	0	0	0.377076	0	inf	0	0	up	GO:0000165 MAPK cascade;GO:0001660 fever generation;GO:0001934 positive regulation of protein phosphorylation;GO:0002711 positive regulation of T cell mediated immunity;GO:0006915 apoptotic process;GO:0006954 inflammatory response;GO:0006955 immune response;GO:0007165 signal transduction;GO:0007249 I-kappaB kinase/NF-kappaB signaling;GO:0007254 JNK cascade;GO:0007267 cell-cell signaling;GO:000756…	GO:0005576 extracellular region;GO:0005615 extracellular space;GO:0005764 lysosome;GO:0005829 cytosol;GO:0030141 secretory granule	GO:0005125 cytokine activity;GO:0005149 interleukin-1 receptor binding;GO:0005178 integrin binding;GO:0019904 protein domain specific binding	--	K04519	ko01523: Antifolate resistance;ko04010: MAPK signaling pathway;ko04060: Cytokine-cytokine receptor interaction;ko04064: NF-kappa B signaling pathway;ko04217: Necroptosis;ko04380: Osteoclast differentiation;ko04620: Toll-like receptor signaling pathway;ko04621: NOD-like receptor signaling pathway;ko04623: Cytosolic DNA-sensing pathway;ko04625: C-type lectin receptor signaling pathway;ko04640: Hema…	IPR000975: Interleukin-1 family;IPR020877: Interleukin-1 conserved site;IPR003502: Interleukin-1 propeptide;IPR008996: Cytokine IL1/FGF	Nucleus	--
P02675	Fibrinogen beta chain OS=Homo sapiens OX=9606 GN=FGB PE=1 SV=2	FGB	0.253546	0.345643	0.328976	0.202121	0.1481	0.167005	0.557257	0.0115752	0.39757	down	GO:0030168 platelet activation;GO:0044320 cellular response to leptin stimulus;GO:0051258 protein polymerization;GO:0071347 cellular response to interleukin-1	GO:0005577 fibrinogen complex;GO:0005783 endoplasmic reticulum;GO:0005938 cell cortex;GO:0045202 synapse;GO:0072562 blood microparticle	GO:0005102 signaling receptor binding	R: General function prediction only	K03904	ko04610: Complement and coagulation cascades;ko04611: Platelet activation;ko04613: Neutrophil extracellular trap formation;ko05171: Coronavirus disease - COVID-19	IPR014716: Fibrinogen, alpha/beta/gamma chain, C-terminal globular, subdomain 1;IPR002181: Fibrinogen, alpha/beta/gamma chain, C-terminal globular domain;IPR020837: Fibrinogen, conserved site;IPR012290: Fibrinogen, alpha/beta/gamma chain, coiled coil domain;IPR036056: Fibrinogen-like, C-terminal	Extracell	CS pos: 32-33. SQG-VN. Pr: 0.6617
P02787	Serotransferrin OS=Homo sapiens OX=9606 GN=TF PE=1 SV=4	TF	0.0649889	0	0.0720831	0	0	0	0	0	0	down	GO:0006826 iron ion transport;GO:0006879 cellular iron ion homeostasis	GO:0005615 extracellular space	GO:0008199 ferric iron binding	--	K14736	ko04066: HIF-1 signaling pathway;ko04216: Ferroptosis;ko04350: TGF-beta signaling pathway;ko04978: Mineral absorption	IPR030685: Serotransferrin, mammalian;IPR016357: Transferrin;IPR018195: Transferrin family, iron binding site;IPR001156: Transferrin-like domain	Extracell	CS pos: 19-20. CLA-VP. Pr: 0.9444
P02788	Lactotransferrin OS=Homo sapiens OX=9606 GN=LTF PE=1 SV=6	LTF	1.28375	1.26898	1.73565	1.00118	0.818102	0.991556	0.655454	0.0345608	0.625365	down	GO:0001503 ossification;GO:0001817 regulation of cytokine production;GO:0006508 proteolysis;GO:0019731 antibacterial humoral response;GO:0019732 antifungal humoral response	GO:0005615 extracellular space;GO:0005737 cytoplasm	GO:0004252 serine-type endopeptidase activity;GO:0005506 iron ion binding	--	K17283	--	IPR016357: Transferrin;IPR018195: Transferrin family, iron binding site;IPR001156: Transferrin-like domain;IPR030684: Lactotransferrin	Extracell	CS pos: 19-20. CLA-GR. Pr: 0.8676
P04908	Histone H2A type 1-B/E OS=Homo sapiens OX=9606 GN=H2AC4 PE=1 SV=2	H2AC4	0	0.0483654	0.0146797	0	0	0	0	0	0	down	--	GO:0000786 nucleosome;GO:0005634 nucleus	GO:0003677 DNA binding;GO:0030527 structural constituent of chromatin;GO:0046982 protein heterodimerization activity	B: Chromatin structure and dynamics	K11251	ko03082: ATP-dependent chromatin remodeling;ko04217: Necroptosis;ko04613: Neutrophil extracellular trap formation;ko05034: Alcoholism;ko05322: Systemic lupus erythematosus	IPR002119: Histone H2A;IPR009072: Histone-fold;IPR032454: Histone H2A, C-terminal domain;IPR007125: Histone H2A/H2B/H3;IPR032458: Histone H2A conserved site	Nucleus	--
P05091	Aldehyde dehydrogenase, mitochondrial OS=Homo sapiens OX=9606 GN=ALDH2 PE=1 SV=2	ALDH2	0	0.279602	0	0	0	0	0	0	0	down	GO:1903179 regulation of dopamine biosynthetic process;GO:1905627 regulation of serotonin biosynthetic process	--	GO:0016620 oxidoreductase activity, acting on the aldehyde or oxo group of donors, NAD or NADP as acceptor	C: Energy production and conversion	K00128	ko00010: Glycolysis / Gluconeogenesis;ko00053: Ascorbate and aldarate metabolism;ko00071: Fatty acid degradation;ko00280: Valine, leucine and isoleucine degradation;ko00310: Lysine degradation;ko00330: Arginine and proline metabolism;ko00340: Histidine metabolism;ko00380: Tryptophan metabolism;ko00410: beta-Alanine metabolism;ko00561: Glycerolipid metabolism;ko00620: Pyruvate metabolism;ko00770: …	IPR016163: Aldehyde dehydrogenase, C-terminal;IPR029510: Aldehyde dehydrogenase, glutamic acid active site;IPR016162: Aldehyde dehydrogenase, N-terminal;IPR016161: Aldehyde/histidinol dehydrogenase;IPR015590: Aldehyde dehydrogenase domain;IPR016160: Aldehyde dehydrogenase, cysteine active site	Mitochondrion	--
P05997	Collagen alpha-2(V) chain OS=Homo sapiens OX=9606 GN=COL5A2 PE=1 SV=3	COL5A2	0	0.457631	0	0	0	0	0	0	0	down	GO:0048731 system development	GO:0005581 collagen trimer	GO:0005201 extracellular matrix structural constituent	W: Extracellular structures	K19721	ko04974: Protein digestion and absorption	IPR001007: VWFC domain;IPR000885: Fibrillar collagen, C-terminal;IPR008160: Collagen triple helix repeat	Endoplasmic reticulum	CS pos: 26-27. IKA-QE. Pr: 0.9383
P06401	Progesterone receptor OS=Homo sapiens OX=9606 GN=PGR PE=1 SV=4	PGR	0	0	2.32165	0	0	0	0	0	0	down	GO:0001542 ovulation from ovarian follicle;GO:0002071 glandular epithelial cell maturation;GO:0006357 regulation of transcription by RNA polymerase II;GO:0007165 signal transduction;GO:0007267 cell-cell signaling;GO:0010628 positive regulation of gene expression;GO:0010629 negative regulation of gene expression;GO:0030518 intracellular steroid hormone receptor signaling pathway;GO:0038001 paracri…	GO:0000785 chromatin;GO:0005654 nucleoplasm;GO:0005741 mitochondrial outer membrane;GO:0005829 cytosol	GO:0000978 RNA polymerase II cis-regulatory region sequence-specific DNA binding;GO:0000981 DNA-binding transcription factor activity, RNA polymerase II-specific;GO:0001223 transcription coactivator binding;GO:0001228 DNA-binding transcription activator activity, RNA polymerase II-specific;GO:0003677 DNA binding;GO:0003707 nuclear steroid receptor activity;GO:0004879 nuclear receptor activity;GO:…	T: Signal transduction mechanisms	K08556	ko04114: Oocyte meiosis;ko04914: Progesterone-mediated oocyte maturation;ko04915: Estrogen signaling pathway;ko05207: Chemical carcinogenesis - receptor activation;ko05224: Breast cancer	IPR001628: Zinc finger, nuclear hormone receptor-type;IPR001723: Nuclear hormone receptor;IPR035500: Nuclear hormone receptor-like domain superfamily;IPR000128: Progesterone receptor;IPR013088: Zinc finger, NHR/GATA-type;IPR000536: Nuclear hormone receptor, ligand-binding domain	Nucleus	--
P07948	Tyrosine-protein kinase Lyn OS=Homo sapiens OX=9606 GN=LYN PE=1 SV=3	LYN	0	0	0	0.67799	0.126369	0	inf	0	0	up	GO:0001782 B cell homeostasis;GO:0001817 regulation of cytokine production;GO:0001932 regulation of protein phosphorylation;GO:0001933 negative regulation of protein phosphorylation;GO:0001934 positive regulation of protein phosphorylation;GO:0002223 stimulatory C-type lectin receptor signaling pathway;GO:0002244 hematopoietic progenitor cell differentiation;GO:0002250 adaptive immune response;GO…	GO:0005634 nucleus;GO:0005737 cytoplasm;GO:0005758 mitochondrial intermembrane space;GO:0005765 lysosomal membrane;GO:0005794 Golgi apparatus;GO:0005829 cytosol;GO:0005886 plasma membrane;GO:0005912 adherens junction;GO:0014069 postsynaptic density;GO:0030061 mitochondrial crista;GO:0030666 endocytic vesicle membrane;GO:0031234 extrinsic component of cytoplasmic side of plasma membrane;GO:0034666…	GO:0004713 protein tyrosine kinase activity;GO:0004715 non-membrane spanning protein tyrosine kinase activity;GO:0005102 signaling receptor binding;GO:0005161 platelet-derived growth factor receptor binding;GO:0005178 integrin binding;GO:0005524 ATP binding;GO:0016301 kinase activity;GO:0017124 SH3 domain binding;GO:0019899 enzyme binding;GO:0031625 ubiquitin protein ligase binding;GO:0043015 gam…	T: Signal transduction mechanisms	K05854	ko04062: Chemokine signaling pathway;ko04064: NF-kappa B signaling pathway;ko04611: Platelet activation;ko04662: B cell receptor signaling pathway;ko04664: Fc epsilon RI signaling pathway;ko04666: Fc gamma R-mediated phagocytosis;ko04730: Long-term depression;ko05120: Epithelial cell signaling in Helicobacter pylori infection;ko05167: Kaposi sarcoma-associated herpesvirus infection;ko05169: Epste…	IPR000980: SH2 domain;IPR020635: Tyrosine-protein kinase, catalytic domain;IPR001245: Serine-threonine/tyrosine-protein kinase, catalytic domain;IPR036860: SH2 domain superfamily;IPR035748: Tyrosine-protein kinase Lyn, SH3 domain;IPR035852: Tyrosine-protein kinase Lyn, SH2 domain;IPR001452: SH3 domain;IPR011009: Protein kinase-like domain superfamily;IPR000719: Protein kinase domain;IPR017441: Pr…	Cytoplasm_Nucleus	--
P08582	Melanotransferrin OS=Homo sapiens OX=9606 GN=MELTF PE=1 SV=2	MELTF	0	0	0	0	0.45288	0	inf	0	0	up	GO:0006826 iron ion transport;GO:0010756 positive regulation of plasminogen activation;GO:0055072 iron ion homeostasis;GO:0090091 positive regulation of extracellular matrix disassembly;GO:1900025 negative regulation of substrate adhesion-dependent cell spreading	GO:0005576 extracellular region;GO:0005615 extracellular space;GO:0005769 early endosome;GO:0005788 endoplasmic reticulum lumen;GO:0005886 plasma membrane;GO:0009986 cell surface;GO:0046658 anchored component of plasma membrane;GO:0055037 recycling endosome;GO:0070062 extracellular exosome	GO:0005506 iron ion binding	--	K06569	--	IPR001156: Transferrin-like domain;IPR018195: Transferrin family, iron binding site;IPR016357: Transferrin	Extracell	CS pos: 19-20. VLG-GM. Pr: 0.7457
P08631	Tyrosine-protein kinase HCK OS=Homo sapiens OX=9606 GN=HCK PE=1 SV=5	HCK	0	0	0	0.0330072	0.0269015	0	inf	0	0	up	GO:0002522 leukocyte migration involved in immune response;GO:0002758 innate immune response-activating signal transduction;GO:0002862 negative regulation of inflammatory response to antigenic stimulus;GO:0006468 protein phosphorylation;GO:0006954 inflammatory response;GO:0007155 cell adhesion;GO:0007169 transmembrane receptor protein tyrosine kinase signaling pathway;GO:0007229 integrin-mediated…	GO:0005634 nucleus;GO:0005764 lysosome;GO:0005794 Golgi apparatus;GO:0005829 cytosol;GO:0005856 cytoskeleton;GO:0005886 plasma membrane;GO:0005901 caveola;GO:0005925 focal adhesion;GO:0030133 transport vesicle;GO:0031234 extrinsic component of cytoplasmic side of plasma membrane;GO:0042995 cell projection;GO:0043231 intracellular membrane-bounded organelle	GO:0001784 phosphotyrosine residue binding;GO:0004713 protein tyrosine kinase activity;GO:0004715 non-membrane spanning protein tyrosine kinase activity;GO:0005102 signaling receptor binding;GO:0005524 ATP binding	T: Signal transduction mechanisms	K08893	ko04062: Chemokine signaling pathway;ko04666: Fc gamma R-mediated phagocytosis;ko05167: Kaposi sarcoma-associated herpesvirus infection	IPR017441: Protein kinase, ATP binding site;IPR011009: Protein kinase-like domain superfamily;IPR036860: SH2 domain superfamily;IPR020635: Tyrosine-protein kinase, catalytic domain;IPR001452: SH3 domain;IPR001245: Serine-threonine/tyrosine-protein kinase, catalytic domain;IPR035851: Tyrosine-protein kinase HCK, SH2 domain;IPR008266: Tyrosine-protein kinase, active site;IPR000980: SH2 domain;IPR00…	Cytoplasm	--
P08779	Keratin, type I cytoskeletal 16 OS=Homo sapiens OX=9606 GN=KRT16 PE=1 SV=4	KRT16	0	0	0	0	0	0.0225479	inf	0	0	up	GO:0002009 morphogenesis of an epithelium;GO:0006954 inflammatory response;GO:0007010 cytoskeleton organization;GO:0007568 aging;GO:0030216 keratinocyte differentiation;GO:0030336 negative regulation of cell migration;GO:0030855 epithelial cell differentiation;GO:0031424 keratinization;GO:0042633 hair cycle;GO:0045087 innate immune response;GO:0045109 intermediate filament organization;GO:0051546…	GO:0001533 cornified envelope;GO:0005634 nucleus;GO:0005829 cytosol;GO:0005856 cytoskeleton;GO:0005882 intermediate filament;GO:0070062 extracellular exosome	GO:0005200 structural constituent of cytoskeleton	--	K07604	ko04915: Estrogen signaling pathway;ko05150: Staphylococcus aureus infection	IPR018039: Intermediate filament protein, conserved site;IPR039008: Intermediate filament, rod domain;IPR002957: Keratin, type I	Nucleus	--
P09488	Glutathione S-transferase Mu 1 OS=Homo sapiens OX=9606 GN=GSTM1 PE=1 SV=3	GSTM1	0.0459807	0	0.0485499	0	0	0	0	0	0	down	GO:0006749 glutathione metabolic process	GO:0005829 cytosol;GO:0045171 intercellular bridge	GO:0004364 glutathione transferase activity;GO:0042802 identical protein binding	O: Posttranslational modification, protein turnover, chaperones	K00799	ko00480: Glutathione metabolism;ko00980: Metabolism of xenobiotics by cytochrome P450;ko00982: Drug metabolism - cytochrome P450;ko00983: Drug metabolism - other enzymes;ko01100: Metabolic pathways;ko01524: Platinum drug resistance;ko05200: Pathways in cancer;ko05204: Chemical carcinogenesis - DNA adducts;ko05207: Chemical carcinogenesis - receptor activation;ko05208: Chemical carcinogenesis - re…	IPR036249: Thioredoxin-like superfamily;IPR003081: Glutathione S-transferase, Mu class;IPR040079: Glutathione transferase family;IPR010987: Glutathione S-transferase, C-terminal-like;IPR004046: Glutathione S-transferase, C-terminal;IPR004045: Glutathione S-transferase, N-terminal;IPR036282: Glutathione S-transferase, C-terminal domain superfamily	Cytoplasm	--
P0CAP1	Myocardial zonula adherens protein OS=Homo sapiens OX=9606 GN=MYZAP PE=1 SV=1	MYZAP	0	0.0161795	0	0	0	0	0	0	0	down	GO:0035556 intracellular signal transduction	GO:0030864 cortical actin cytoskeleton;GO:0031234 extrinsic component of cytoplasmic side of plasma membrane;GO:0031674 I band	--	--	K22031	--	--	Mitochondrion	--
P0CG29	Glutathione S-transferase theta-2 OS=Homo sapiens OX=9606 GN=GSTT2 PE=1 SV=1	GSTT2	0.842295	0.635908	1.05759	0	0	0	0	0	0	down	GO:0006749 glutathione metabolic process	GO:0005634 nucleus;GO:0005737 cytoplasm;GO:0005829 cytosol;GO:0070062 extracellular exosome	GO:0004364 glutathione transferase activity	O: Posttranslational modification, protein turnover, chaperones	K00799	ko00480: Glutathione metabolism;ko00980: Metabolism of xenobiotics by cytochrome P450;ko00982: Drug metabolism - cytochrome P450;ko00983: Drug metabolism - other enzymes;ko01100: Metabolic pathways;ko01524: Platinum drug resistance;ko05200: Pathways in cancer;ko05204: Chemical carcinogenesis - DNA adducts;ko05207: Chemical carcinogenesis - receptor activation;ko05208: Chemical carcinogenesis - re…	IPR036282: Glutathione S-transferase, C-terminal domain superfamily;IPR004045: Glutathione S-transferase, N-terminal;IPR004046: Glutathione S-transferase, C-terminal;IPR036249: Thioredoxin-like superfamily;IPR040075: Glutathione S-transferase Theta, N-terminal;IPR010987: Glutathione S-transferase, C-terminal-like;IPR040079: Glutathione transferase family;IPR040077: Glutathione S-transferase Theta…	Cytoplasm	--
P12429	Annexin A3 OS=Homo sapiens OX=9606 GN=ANXA3 PE=1 SV=3	ANXA3	0.818552	0.58631	0.554934	0.396317	0.366681	0.22553	0.504403	0.0369783	0.634235	down	GO:0006909 phagocytosis;GO:0010595 positive regulation of endothelial cell migration;GO:0021766 hippocampus development;GO:0031100 animal organ regeneration;GO:0042742 defense response to bacterium;GO:0043312 neutrophil degranulation;GO:0045766 positive regulation of angiogenesis;GO:0051054 positive regulation of DNA metabolic process;GO:0051091 positive regulation of DNA-binding transcription fa…	GO:0005737 cytoplasm;GO:0005886 plasma membrane;GO:0016020 membrane;GO:0030424 axon;GO:0030425 dendrite;GO:0030670 phagocytic vesicle membrane;GO:0042581 specific granule;GO:0043025 neuronal cell body;GO:0070062 extracellular exosome	GO:0005509 calcium ion binding;GO:0005544 calcium-dependent phospholipid binding;GO:0019834 phospholipase A2 inhibitor activity;GO:0048306 calcium-dependent protein binding	U: Intracellular trafficking, secretion, and vesicular transport	K17089	--	IPR018252: Annexin repeat, conserved site;IPR018502: Annexin repeat;IPR037104: Annexin superfamily;IPR001464: Annexin;IPR002390: Annexin A3	Cytoplasm	--
P13804	Electron transfer flavoprotein subunit alpha, mitochondrial OS=Homo sapiens OX=9606 GN=ETFA PE=1 SV=1	ETFA	0.854443	0.316626	0.402575	0.16029	0.0970665	0.0874806	0.219133	0.020494	0.53044	down	--	GO:0005739 mitochondrion;GO:0005759 mitochondrial matrix	GO:0009055 electron transfer activity;GO:0050660 flavin adenine dinucleotide binding	C: Energy production and conversion	K03522	--	IPR014731: Electron transfer flavoprotein, alpha subunit, C-terminal;IPR033947: Electron transfer flavoprotein, alpha subunit, N-terminal;IPR029035: DHS-like NAD/FAD-binding domain superfamily;IPR014730: Electron transfer flavoprotein, alpha/beta-subunit, N-terminal;IPR001308: Electron transfer flavoprotein alpha subunit/FixB;IPR014729: Rossmann-like alpha/beta/alpha sandwich fold;IPR018206: Elec…	Mitochondrion	--
P14317	Hematopoietic lineage cell-specific protein OS=Homo sapiens OX=9606 GN=HCLS1 PE=1 SV=3	HCLS1	0	0	0	0	0.408584	0	inf	0	0	up	GO:0000122 negative regulation of transcription by RNA polymerase II;GO:0006355 regulation of transcription, DNA-templated;GO:0008284 positive regulation of cell population proliferation;GO:0009725 response to hormone;GO:0014068 positive regulation of phosphatidylinositol 3-kinase signaling;GO:0030041 actin filament polymerization;GO:0030218 erythrocyte differentiation;GO:0030833 regulation of ac…	GO:0005634 nucleus;GO:0005667 transcription regulator complex;GO:0005737 cytoplasm;GO:0005739 mitochondrion;GO:0005829 cytosol;GO:0005886 plasma membrane;GO:0030427 site of polarized growth;GO:0030864 cortical actin cytoskeleton	GO:0017124 SH3 domain binding;GO:0019901 protein kinase binding;GO:0051015 actin filament binding;GO:0061629 RNA polymerase II-specific DNA-binding transcription factor binding	--	K06106	ko04530: Tight junction;ko05100: Bacterial invasion of epithelial cells;ko05130: Pathogenic Escherichia coli infection;ko05131: Shigellosis;ko05205: Proteoglycans in cancer	IPR001452: SH3 domain;IPR003134: Hs1/Cortactin;IPR036028: SH3-like domain superfamily	Cytoplasm	--
P14543	Nidogen-1 OS=Homo sapiens OX=9606 GN=NID1 PE=1 SV=3	NID1	0	0	0	0.12842	0	0.0974582	inf	0	0	up	GO:0007160 cell-matrix adhesion;GO:0010811 positive regulation of cell-substrate adhesion;GO:0032836 glomerular basement membrane development;GO:0045785 positive regulation of cell adhesion;GO:0051149 positive regulation of muscle cell differentiation;GO:0071711 basement membrane organization;GO:0110011 regulation of basement membrane organization;GO:2001046 positive regulation of integrin-mediat…	GO:0005576 extracellular region;GO:0005604 basement membrane;GO:0005886 plasma membrane;GO:0062023 collagen-containing extracellular matrix;GO:0070062 extracellular exosome;GO:0098637 protein complex involved in cell-matrix adhesion	GO:0005201 extracellular matrix structural constituent;GO:0005509 calcium ion binding;GO:0005518 collagen binding;GO:0043236 laminin binding;GO:0043237 laminin-1 binding;GO:0043394 proteoglycan binding	M: Cell wall/membrane/envelope biogenesis;W: Extracellular structures	K06826	--	IPR000033: LDLR class B repeat;IPR036857: Thyroglobulin type-1 superfamily;IPR000742: EGF-like domain;IPR018097: EGF-like calcium-binding, conserved site;IPR009017: Green fluorescent protein;IPR006605: G2 nidogen/fibulin G2F;IPR000716: Thyroglobulin type-1;IPR000152: EGF-type aspartate/asparagine hydroxylation site;IPR009030: Growth factor receptor cysteine-rich domain superfamily;IPR003886: NIDO…	Extracell	CS pos: 30-31. CLS-RQ. Pr: 0.4373
P16144	Integrin beta-4 OS=Homo sapiens OX=9606 GN=ITGB4 PE=1 SV=5	ITGB4	0	0	0	0.291637	0	0	inf	0	0	up	GO:0007160 cell-matrix adhesion;GO:0007229 integrin-mediated signaling pathway;GO:0031581 hemidesmosome assembly;GO:0032290 peripheral nervous system myelin formation;GO:0046847 filopodium assembly;GO:0061450 trophoblast cell migration	GO:0005604 basement membrane;GO:0005730 nucleolus;GO:0005886 plasma membrane;GO:0008305 integrin complex;GO:0009925 basal plasma membrane;GO:0009986 cell surface;GO:0030054 cell junction;GO:0030056 hemidesmosome;GO:0031965 nuclear membrane	--	T: Signal transduction mechanisms;W: Extracellular structures	K06525	ko04151: PI3K-Akt signaling pathway;ko04510: Focal adhesion;ko04512: ECM-receptor interaction;ko04810: Regulation of actin cytoskeleton;ko05165: Human papillomavirus infection;ko05410: Hypertrophic cardiomyopathy;ko05412: Arrhythmogenic right ventricular cardiomyopathy;ko05414: Dilated cardiomyopathy	IPR036349: Integrin beta tail domain superfamily;IPR003961: Fibronectin type III;IPR013783: Immunoglobulin-like fold;IPR016201: PSI domain;IPR012896: Integrin beta subunit, tail;IPR040622: Integrin beta, epidermal growth factor-like domain 1;IPR033760: Integrin beta N-terminal;IPR038081: CalX-like domain superfamily;IPR012013: Integrin beta-4 subunit;IPR003644: Na-Ca exchanger/integrin-beta4;IPR0…	Extracell_Plasma membrane	CS pos: 27-28. TLA-NR. Pr: 0.9613
P17023	Zinc finger protein 19 OS=Homo sapiens OX=9606 GN=ZNF19 PE=1 SV=4	ZNF19	0.0430241	0.0529865	0.0718235	0	0	0	0	0	0	down	GO:0000122 negative regulation of transcription by RNA polymerase II;GO:0006357 regulation of transcription by RNA polymerase II	GO:0005634 nucleus	GO:0000977 RNA polymerase II transcription regulatory region sequence-specific DNA binding;GO:0000981 DNA-binding transcription factor activity, RNA polymerase II-specific;GO:0001227 DNA-binding transcription repressor activity, RNA polymerase II-specific;GO:0046872 metal ion binding	R: General function prediction only	K09228	ko05168: Herpes simplex virus 1 infection	IPR013087: Zinc finger C2H2-type;IPR001909: Krueppel-associated box;IPR036236: Zinc finger C2H2 superfamily;IPR036051: KRAB domain superfamily	Nucleus	--
P17707	S-adenosylmethionine decarboxylase proenzyme OS=Homo sapiens OX=9606 GN=AMD1 PE=1 SV=2	AMD1	0.0864117	0.0960091	0.0827047	0.109744	0.155955	0.150655	1.5704	0.044003	0.654987	up	GO:0006557 S-adenosylmethioninamine biosynthetic process;GO:0006595 polyamine metabolic process;GO:0006597 spermine biosynthetic process;GO:0008295 spermidine biosynthetic process;GO:0046500 S-adenosylmethionine metabolic process	GO:0005829 cytosol	GO:0004014 adenosylmethionine decarboxylase activity;GO:0019810 putrescine binding;GO:0042802 identical protein binding	T: Signal transduction mechanisms	K01611	ko00270: Cysteine and methionine metabolism;ko00330: Arginine and proline metabolism;ko01100: Metabolic pathways	IPR001985: S-adenosylmethionine decarboxylase;IPR018166: S-adenosylmethionine decarboxylase, conserved site;IPR016067: S-adenosylmethionine decarboxylase, core	Cytoplasm	--
P19875	C-X-C motif chemokine 2 OS=Homo sapiens OX=9606 GN=CXCL2 PE=1 SV=1	CXCL2	0.14922	0.152509	0.190422	0.266589	0.294018	0.216516	1.57903	0.0195575	0.521493	up	GO:0006952 defense response;GO:0006955 immune response	GO:0005615 extracellular space	GO:0008009 chemokine activity	--	K05505	ko04060: Cytokine-cytokine receptor interaction;ko04061: Viral protein interaction with cytokine and cytokine receptor;ko04062: Chemokine signaling pathway;ko04064: NF-kappa B signaling pathway;ko04621: NOD-like receptor signaling pathway;ko04657: IL-17 signaling pathway;ko04668: TNF signaling pathway;ko04936: Alcoholic liver disease;ko05120: Epithelial cell signaling in Helicobacter pylori infec…	IPR001811: Chemokine interleukin-8-like domain;IPR018048: CXC chemokine, conserved site;IPR036048: Chemokine interleukin-8-like superfamily;IPR033899: CXC Chemokine domain;IPR001089: CXC chemokine	Extracell	CS pos: 34-35. AAG-AP. Pr: 0.9027
P20719	Homeobox protein Hox-A5 OS=Homo sapiens OX=9606 GN=HOXA5 PE=1 SV=2	HOXA5	0	0	0	0	0	0.0480365	inf	0	0	up	GO:0003016 respiratory system process;GO:0006357 regulation of transcription by RNA polymerase II;GO:0009952 anterior/posterior pattern specification;GO:0010628 positive regulation of gene expression;GO:0016477 cell migration;GO:0016525 negative regulation of angiogenesis;GO:0030878 thyroid gland development;GO:0033599 regulation of mammary gland epithelial cell proliferation;GO:0035264 multicell…	GO:0000785 chromatin;GO:0005634 nucleus	GO:0000978 RNA polymerase II cis-regulatory region sequence-specific DNA binding;GO:0000981 DNA-binding transcription factor activity, RNA polymerase II-specific;GO:0001228 DNA-binding transcription activator activity, RNA polymerase II-specific;GO:0003677 DNA binding;GO:0003700 DNA-binding transcription factor activity;GO:1990837 sequence-specific double-stranded DNA binding	R: General function prediction only	K09305	--	IPR001356: Homeobox domain;IPR017995: Homeobox protein, antennapedia type;IPR020479: Homeobox domain, metazoa;IPR009057: Homeobox-like domain superfamily;IPR001827: Homeobox protein, antennapedia type, conserved site;IPR017970: Homeobox, conserved site	Nucleus	--
P23469	Receptor-type tyrosine-protein phosphatase epsilon OS=Homo sapiens OX=9606 GN=PTPRE PE=1 SV=1	PTPRE	0	0	0	0.728692	0.54953	0	inf	0	0	up	GO:0006470 protein dephosphorylation;GO:0046627 negative regulation of insulin receptor signaling pathway	GO:0005634 nucleus;GO:0005737 cytoplasm;GO:0005886 plasma membrane;GO:0016021 integral component of membrane	GO:0004725 protein tyrosine phosphatase activity;GO:0005001 transmembrane receptor protein tyrosine phosphatase activity	T: Signal transduction mechanisms	K18033	--	IPR029021: Protein-tyrosine phosphatase-like;IPR000242: Tyrosine-specific protein phosphatase, PTPase domain;IPR000387: Tyrosine-specific protein phosphatases domain;IPR016130: Protein-tyrosine phosphatase, active site;IPR016336: Receptor tyrosine-protein phosphatase, alpha/epsilon-type;IPR003595: Protein-tyrosine phosphatase, catalytic	Plasma membrane	--
P24593	Insulin-like growth factor-binding protein 5 OS=Homo sapiens OX=9606 GN=IGFBP5 PE=1 SV=1	IGFBP5	0	0	0.134893	0	0	0	0	0	0	down	GO:0001558 regulation of cell growth;GO:0001649 osteoblast differentiation;GO:0007165 signal transduction;GO:0007565 female pregnancy;GO:0007568 aging;GO:0014912 negative regulation of smooth muscle cell migration;GO:0017148 negative regulation of translation;GO:0030336 negative regulation of cell migration;GO:0031069 hair follicle morphogenesis;GO:0035556 intracellular signal transduction;GO:004…	GO:0005576 extracellular region;GO:0005615 extracellular space;GO:0005788 endoplasmic reticulum lumen;GO:0016942 insulin-like growth factor binding protein complex;GO:0042567 insulin-like growth factor ternary complex	GO:0001968 fibronectin binding;GO:0031994 insulin-like growth factor I binding;GO:0031995 insulin-like growth factor II binding	--	K23577	--	IPR012213: Insulin-like growth factor binding protein 5;IPR000867: Insulin-like growth factor-binding protein, IGFBP;IPR000716: Thyroglobulin type-1;IPR036857: Thyroglobulin type-1 superfamily;IPR017891: Insulin-like growth factor binding protein, N-terminal, Cys-rich conserved site;IPR009030: Growth factor receptor cysteine-rich domain superfamily;IPR022321: Insulin-like growth factor-binding pr…	Extracell	CS pos: 20-21. AQS-LG. Pr: 0.6332
P25445	Tumor necrosis factor receptor superfamily member 6 OS=Homo sapiens OX=9606 GN=FAS PE=1 SV=1	FAS	0.547763	0.546613	0.742179	0.477381	0.386721	0.338014	0.65455	0.041438	0.654495	down	GO:0001934 positive regulation of protein phosphorylation;GO:0006915 apoptotic process;GO:0006924 activation-induced cell death of T cells;GO:0006955 immune response;GO:0007165 signal transduction;GO:0032872 regulation of stress-activated MAPK cascade;GO:0034198 cellular response to amino acid starvation;GO:0036337 Fas signaling pathway;GO:0042981 regulation of apoptotic process;GO:0043065 positi…	GO:0005829 cytosol;GO:0005886 plasma membrane;GO:0009897 external side of plasma membrane;GO:0009986 cell surface;GO:0016021 integral component of membrane;GO:0016604 nuclear body;GO:0031264 death-inducing signaling complex;GO:0031265 CD95 death-inducing signaling complex;GO:0045121 membrane raft;GO:0070062 extracellular exosome	GO:0005031 tumor necrosis factor-activated receptor activity;GO:0005516 calmodulin binding;GO:0019900 kinase binding;GO:0038023 signaling receptor activity;GO:0042802 identical protein binding	--	K04390	ko01524: Platinum drug resistance;ko04010: MAPK signaling pathway;ko04060: Cytokine-cytokine receptor interaction;ko04115: p53 signaling pathway;ko04210: Apoptosis;ko04217: Necroptosis;ko04650: Natural killer cell mediated cytotoxicity;ko04668: TNF signaling pathway;ko04932: Non-alcoholic fatty liver disease;ko04936: Alcoholic liver disease;ko04940: Type I diabetes mellitus;ko05010: Alzheimer dis…	IPR001368: TNFR/NGFR cysteine-rich region;IPR033999: Fas receptor, N-terminal;IPR033998: Fas receptor, death domain;IPR011029: Death-like domain superfamily;IPR000488: Death domain;IPR008063: Fas receptor	Extracell	CS pos: 25-26. VNA-QV. Pr: 0.2888
P25774	Cathepsin S OS=Homo sapiens OX=9606 GN=CTSS PE=1 SV=3	CTSS	0	0.082061	0.0587257	0	0	0	0	0	0	down	GO:0002224 toll-like receptor signaling pathway;GO:0002250 adaptive immune response;GO:0006508 proteolysis;GO:0006955 immune response;GO:0010447 response to acidic pH;GO:0016485 protein processing;GO:0019882 antigen processing and presentation;GO:0019886 antigen processing and presentation of exogenous peptide antigen via MHC class II;GO:0022617 extracellular matrix disassembly;GO:0030574 collage…	GO:0005576 extracellular region;GO:0005615 extracellular space;GO:0005764 lysosome;GO:0005770 late endosome;GO:0036021 endolysosome lumen;GO:0043202 lysosomal lumen;GO:0043231 intracellular membrane-bounded organelle;GO:0045335 phagocytic vesicle;GO:0062023 collagen-containing extracellular matrix;GO:1904724 tertiary granule lumen;GO:1904813 ficolin-1-rich granule lumen	GO:0001968 fibronectin binding;GO:0004197 cysteine-type endopeptidase activity;GO:0004252 serine-type endopeptidase activity;GO:0005518 collagen binding;GO:0043236 laminin binding;GO:0043394 proteoglycan binding	O: Posttranslational modification, protein turnover, chaperones	K01368	ko04142: Lysosome;ko04145: Phagosome;ko04210: Apoptosis;ko04612: Antigen processing and presentation;ko05152: Tuberculosis	IPR013201: Cathepsin propeptide inhibitor domain (I29);IPR000668: Peptidase C1A, papain C-terminal;IPR025661: Cysteine peptidase, asparagine active site;IPR038765: Papain-like cysteine peptidase superfamily;IPR039417: Papain-like cysteine endopeptidase;IPR025660: Cysteine peptidase, histidine active site;IPR000169: Cysteine peptidase, cysteine active site	Extracell	CS pos: 16-17. AVA-QL. Pr: 0.8643
P26022	Pentraxin-related protein PTX3 OS=Homo sapiens OX=9606 GN=PTX3 PE=1 SV=3	PTX3	0	0	0	0.764692	0	0	inf	0	0	up	GO:0001550 ovarian cumulus expansion;GO:0001878 response to yeast;GO:0006954 inflammatory response;GO:0008228 opsonization;GO:0030198 extracellular matrix organization;GO:0044793 negative regulation by host of viral process;GO:0044869 negative regulation by host of viral exo-alpha-sialidase activity;GO:0044871 negative regulation by host of viral glycoprotein metabolic process;GO:0045087 innate i…	GO:0005576 extracellular region;GO:0005615 extracellular space;GO:0031012 extracellular matrix;GO:0035580 specific granule lumen;GO:1904724 tertiary granule lumen	GO:0001849 complement component C1q complex binding;GO:0001872 (1->3)-beta-D-glucan binding;GO:0042802 identical protein binding;GO:0046790 virion binding	--	K25724	--	IPR001759: Pentraxin-related;IPR006558: LamG-like jellyroll fold;IPR013320: Concanavalin A-like lectin/glucanase domain superfamily;IPR030476: Pentaxin, conserved site	Extracell	CS pos: 17-18. VLA-EN. Pr: 0.9650
P29350	Tyrosine-protein phosphatase non-receptor type 6 OS=Homo sapiens OX=9606 GN=PTPN6 PE=1 SV=1	PTPN6	0	0	0	0.310086	0	0	inf	0	0	up	GO:0000165 MAPK cascade;GO:0000278 mitotic cell cycle;GO:0002244 hematopoietic progenitor cell differentiation;GO:0002924 negative regulation of humoral immune response mediated by circulating immunoglobulin;GO:0006470 protein dephosphorylation;GO:0007186 G protein-coupled receptor signaling pathway;GO:0008284 positive regulation of cell population proliferation;GO:0008285 negative regulation of …	GO:0005576 extracellular region;GO:0005634 nucleus;GO:0005654 nucleoplasm;GO:0005730 nucleolus;GO:0005737 cytoplasm;GO:0005829 cytosol;GO:0005911 cell-cell junction;GO:0016020 membrane;GO:0032991 protein-containing complex;GO:0035580 specific granule lumen;GO:0042105 alpha-beta T cell receptor complex;GO:0070062 extracellular exosome;GO:1904724 tertiary granule lumen	GO:0001784 phosphotyrosine residue binding;GO:0004725 protein tyrosine phosphatase activity;GO:0004726 non-membrane spanning protein tyrosine phosphatase activity;GO:0005001 transmembrane receptor protein tyrosine phosphatase activity;GO:0017124 SH3 domain binding;GO:0019901 protein kinase binding;GO:0042169 SH2 domain binding;GO:0050839 cell adhesion molecule binding;GO:0140031 phosphorylation-d…	T: Signal transduction mechanisms	K05697	ko04520: Adherens junction;ko04630: JAK-STAT signaling pathway;ko04650: Natural killer cell mediated cytotoxicity;ko04660: T cell receptor signaling pathway;ko04662: B cell receptor signaling pathway;ko05130: Pathogenic Escherichia coli infection;ko05140: Leishmaniasis;ko05205: Proteoglycans in cancer;ko05235: PD-L1 expression and PD-1 checkpoint pathway in cancer	IPR000980: SH2 domain;IPR029021: Protein-tyrosine phosphatase-like;IPR036860: SH2 domain superfamily;IPR003595: Protein-tyrosine phosphatase, catalytic;IPR000242: Tyrosine-specific protein phosphatase, PTPase domain;IPR012152: Protein-tyrosine phosphatase, non-receptor type-6, -11;IPR000387: Tyrosine-specific protein phosphatases domain;IPR016130: Protein-tyrosine phosphatase, active site	Cytoplasm	--
P30047	GTP cyclohydrolase 1 feedback regulatory protein OS=Homo sapiens OX=9606 GN=GCHFR PE=1 SV=3	GCHFR	0	0	0	0	0	0.0740672	inf	0	0	up	GO:0006809 nitric oxide biosynthetic process;GO:0009890 negative regulation of biosynthetic process;GO:0042133 neurotransmitter metabolic process;GO:0043105 negative regulation of GTP cyclohydrolase I activity;GO:0065003 protein-containing complex assembly	GO:0005634 nucleus;GO:0005654 nucleoplasm;GO:0005737 cytoplasm;GO:0005829 cytosol;GO:0030425 dendrite;GO:0031965 nuclear membrane;GO:0032991 protein-containing complex;GO:0042470 melanosome	GO:0004857 enzyme inhibitor activity;GO:0016597 amino acid binding;GO:0030742 GTP-dependent protein binding;GO:0044549 GTP cyclohydrolase binding;GO:0044877 protein-containing complex binding	--	--	--	IPR009112: GTP cyclohydrolase I, feedback regulatory protein;IPR036717: GFRP superfamily	Cytoplasm	--
P30838	Aldehyde dehydrogenase, dimeric NADP-preferring OS=Homo sapiens OX=9606 GN=ALDH3A1 PE=1 SV=3	ALDH3A1	0	0	0	0.218809	0	0	inf	0	0	up	GO:0006081 cellular aldehyde metabolic process;GO:0006629 lipid metabolic process;GO:0006805 xenobiotic metabolic process	GO:0005615 extracellular space;GO:0005737 cytoplasm;GO:0005783 endoplasmic reticulum;GO:0005829 cytosol;GO:0005886 plasma membrane;GO:0016021 integral component of membrane	GO:0004028 3-chloroallyl aldehyde dehydrogenase activity;GO:0004029 aldehyde dehydrogenase (NAD+) activity;GO:0004030 aldehyde dehydrogenase [NAD(P)+] activity;GO:0008106 alcohol dehydrogenase (NADP+) activity;GO:0018479 benzaldehyde dehydrogenase (NAD+) activity	C: Energy production and conversion	K00129	ko00010: Glycolysis / Gluconeogenesis;ko00340: Histidine metabolism;ko00350: Tyrosine metabolism;ko00360: Phenylalanine metabolism;ko00410: beta-Alanine metabolism;ko00980: Metabolism of xenobiotics by cytochrome P450;ko00982: Drug metabolism - cytochrome P450;ko01100: Metabolic pathways	IPR015590: Aldehyde dehydrogenase domain;IPR016160: Aldehyde dehydrogenase, cysteine active site;IPR016162: Aldehyde dehydrogenase, N-terminal;IPR029510: Aldehyde dehydrogenase, glutamic acid active site;IPR016163: Aldehyde dehydrogenase, C-terminal;IPR012394: Aldehyde dehydrogenase NAD(P)-dependent;IPR016161: Aldehyde/histidinol dehydrogenase	Mitochondrion	--
P32119	Peroxiredoxin-2 OS=Homo sapiens OX=9606 GN=PRDX2 PE=1 SV=5	PRDX2	2.73852	1.40605	0	0	0	0	0	0	0	down	GO:0002536 respiratory burst involved in inflammatory response;GO:0010310 regulation of hydrogen peroxide metabolic process;GO:0019430 removal of superoxide radicals;GO:0030194 positive regulation of blood coagulation;GO:0031665 negative regulation of lipopolysaccharide-mediated signaling pathway;GO:0032088 negative regulation of NF-kappaB transcription factor activity;GO:0032496 response to lipo…	GO:0005737 cytoplasm	GO:0004601 peroxidase activity;GO:0051920 peroxiredoxin activity	O: Posttranslational modification, protein turnover, chaperones	K03386	--	IPR000866: Alkyl hydroperoxide reductase subunit C/ Thiol specific antioxidant;IPR024706: Peroxiredoxin, AhpC-type;IPR019479: Peroxiredoxin, C-terminal;IPR013766: Thioredoxin domain;IPR036249: Thioredoxin-like superfamily	Cytoplasm	--
P32320	Cytidine deaminase OS=Homo sapiens OX=9606 GN=CDA PE=1 SV=2	CDA	0	0	0	0.0157325	0	0	inf	0	0	up	GO:0007166 cell surface receptor signaling pathway;GO:0008655 pyrimidine-containing compound salvage;GO:0009972 cytidine deamination;GO:0019858 cytosine metabolic process;GO:0030308 negative regulation of cell growth;GO:0044206 UMP salvage;GO:0045980 negative regulation of nucleotide metabolic process;GO:0046898 response to cycloheximide;GO:0071217 cellular response to external biotic stimulus	GO:0005576 extracellular region;GO:0005829 cytosol;GO:0034774 secretory granule lumen;GO:1904724 tertiary granule lumen;GO:1904813 ficolin-1-rich granule lumen	GO:0001882 nucleoside binding;GO:0004126 cytidine deaminase activity;GO:0008270 zinc ion binding;GO:0042802 identical protein binding;GO:0042803 protein homodimerization activity;GO:0047844 deoxycytidine deaminase activity	F: Nucleotide transport and metabolism	K01489	ko00240: Pyrimidine metabolism;ko00983: Drug metabolism - other enzymes;ko01100: Metabolic pathways;ko01232: Nucleotide metabolism	IPR002125: Cytidine and deoxycytidylate deaminase domain;IPR006262: Cytidine deaminase, homotetrameric;IPR016192: APOBEC/CMP deaminase, zinc-binding;IPR016193: Cytidine deaminase-like	Extracell	--
P32418	Sodium/calcium exchanger 1 OS=Homo sapiens OX=9606 GN=SLC8A1 PE=1 SV=3	SLC8A1	0	0	0	0	0	0.085468	inf	0	0	up	GO:0002026 regulation of the force of heart contraction;GO:0002027 regulation of heart rate;GO:0002028 regulation of sodium ion transport;GO:0006811 ion transport;GO:0006874 cellular calcium ion homeostasis;GO:0006883 cellular sodium ion homeostasis;GO:0006936 muscle contraction;GO:0007584 response to nutrient;GO:0009410 response to xenobiotic stimulus;GO:0009749 response to glucose;GO:0010468 re…	GO:0005654 nucleoplasm;GO:0005739 mitochondrion;GO:0005874 microtubule;GO:0005886 plasma membrane;GO:0005887 integral component of plasma membrane;GO:0014069 postsynaptic density;GO:0014704 intercalated disc;GO:0016020 membrane;GO:0030018 Z disc;GO:0030315 T-tubule;GO:0030424 axon;GO:0030425 dendrite;GO:0042383 sarcolemma;GO:0043025 neuronal cell body;GO:0043197 dendritic spine;GO:0043198 dendrit…	GO:0005432 calcium:sodium antiporter activity;GO:0005509 calcium ion binding;GO:0005516 calmodulin binding;GO:0008092 cytoskeletal protein binding;GO:0015491 cation:cation antiporter activity;GO:0030506 ankyrin binding;GO:0044325 transmembrane transporter binding;GO:0099580 ion antiporter activity involved in regulation of postsynaptic membrane potential;GO:1905060 calcium:cation antiporter activ…	P: Inorganic ion transport and metabolism;T: Signal transduction mechanisms	K05849	ko04020: Calcium signaling pathway;ko04022: cGMP-PKG signaling pathway;ko04260: Cardiac muscle contraction;ko04261: Adrenergic signaling in cardiomyocytes;ko04371: Apelin signaling pathway;ko04740: Olfactory transduction;ko04961: Endocrine and other factor-regulated calcium reabsorption;ko04974: Protein digestion and absorption;ko04978: Mineral absorption;ko05410: Hypertrophic cardiomyopathy;ko05…	IPR004836: Sodium/calcium exchanger protein;IPR038081: CalX-like domain superfamily;IPR004837: Sodium/calcium exchanger membrane region;IPR002987: Sodium/calcium exchanger, isoform 1;IPR003644: Na-Ca exchanger/integrin-beta4;IPR044880: NCX, central ion-binding domain superfamily;IPR001623: DnaJ domain;IPR032452: Sodium/calcium exchanger domain, C-terminal extension	Plasma membrane	CS pos: 35-36. VIA-ET. Pr: 0.6721
P33764	Protein S100-A3 OS=Homo sapiens OX=9606 GN=S100A3 PE=1 SV=1	S100A3	0.0446744	0	0.106395	0	0	0	0	0	0	down	--	GO:0005794 Golgi apparatus;GO:0005829 cytosol;GO:0005886 plasma membrane	GO:0005509 calcium ion binding;GO:0008270 zinc ion binding;GO:0048306 calcium-dependent protein binding	--	K23760	--	IPR011992: EF-hand domain pair;IPR013787: S100/CaBP-9k-type, calcium binding, subdomain;IPR034325: S-100;IPR001751: S100/Calcium binding protein 7/8-like, conserved site	Extracell	--
P35625	Metalloproteinase inhibitor 3 OS=Homo sapiens OX=9606 GN=TIMP3 PE=1 SV=2	TIMP3	0	0.147251	0	0	0	0	0	0	0	down	GO:0007601 visual perception;GO:0009725 response to hormone;GO:0010033 response to organic substance;GO:0010951 negative regulation of endopeptidase activity;GO:0034097 response to cytokine;GO:0051045 negative regulation of membrane protein ectodomain proteolysis;GO:0070373 negative regulation of ERK1 and ERK2 cascade;GO:0071310 cellular response to organic substance;GO:1903984 positive regulatio…	GO:0005576 extracellular region;GO:0005604 basement membrane;GO:0005615 extracellular space;GO:0005634 nucleus;GO:0031012 extracellular matrix;GO:0031089 platelet dense granule lumen;GO:0062023 collagen-containing extracellular matrix	GO:0002020 protease binding;GO:0008191 metalloendopeptidase inhibitor activity;GO:0046872 metal ion binding	R: General function prediction only	K16866	ko05205: Proteoglycans in cancer;ko05206: MicroRNAs in cancer	IPR001134: Netrin domain;IPR030490: Tissue inhibitor of metalloproteinase, conserved site;IPR008993: Tissue inhibitor of metalloproteinases-like, OB-fold;IPR027465: Proteinase inhibitor I35b (TIMP), C-terminal;IPR001820: Protease inhibitor I35 (TIMP)	Extracell	CS pos: 23-24. AEA-CT. Pr: 0.8167
P41247	Patatin-like phospholipase domain-containing protein 4 OS=Homo sapiens OX=9606 GN=PNPLA4 PE=1 SV=3	PNPLA4	0.112202	0	0	0	0	0	0	0	0	down	GO:0016042 lipid catabolic process	--	GO:0004806 triglyceride lipase activity;GO:0050253 retinyl-palmitate esterase activity	U: Intracellular trafficking, secretion, and vesicular transport	K11157	ko00830: Retinol metabolism;ko01100: Metabolic pathways	IPR002641: Patatin-like phospholipase domain;IPR033902: Patatin-like phospholipase domain-containing protein 4;IPR016035: Acyl transferase/acyl hydrolase/lysophospholipase	Extracell	--
P42330	Aldo-keto reductase family 1 member C3 OS=Homo sapiens OX=9606 GN=AKR1C3 PE=1 SV=4	AKR1C3	0.0505746	0	0	0	0	0	0	0	0	down	GO:0001523 retinoid metabolic process;GO:0006693 prostaglandin metabolic process;GO:0007186 G protein-coupled receptor signaling pathway;GO:0007584 response to nutrient;GO:0008202 steroid metabolic process;GO:0008284 positive regulation of cell population proliferation;GO:0008584 male gonad development;GO:0009267 cellular response to starvation;GO:0010942 positive regulation of cell death;GO:0016…	GO:0005634 nucleus;GO:0005737 cytoplasm;GO:0005829 cytosol;GO:0070062 extracellular exosome	GO:0001758 retinal dehydrogenase activity;GO:0004032 alditol:NADP+ 1-oxidoreductase activity;GO:0004033 aldo-keto reductase (NADP) activity;GO:0004745 NAD-retinol dehydrogenase activity;GO:0016229 steroid dehydrogenase activity;GO:0016655 oxidoreductase activity, acting on NAD(P)H, quinone or similar compound as acceptor;GO:0018636 phenanthrene 9,10-monooxygenase activity;GO:0032052 bile acid bin…	R: General function prediction only	K04119	ko00140: Steroid hormone biosynthesis;ko00590: Arachidonic acid metabolism;ko00790: Folate biosynthesis;ko01100: Metabolic pathways;ko04913: Ovarian steroidogenesis;ko05208: Chemical carcinogenesis - reactive oxygen species	IPR036812: NADP-dependent oxidoreductase domain superfamily;IPR018170: Aldo/keto reductase, conserved site;IPR020471: Aldo-keto reductase;IPR023210: NADP-dependent oxidoreductase domain;IPR044482: Aldo-keto reductase family 1 member C	Cytoplasm	--
P43121	Cell surface glycoprotein MUC18 OS=Homo sapiens OX=9606 GN=MCAM PE=1 SV=2	MCAM	0	0.655298	0	0	0	0	0	0	0	down	GO:0030335 positive regulation of cell migration	GO:0005615 extracellular space;GO:0005634 nucleus;GO:0016021 integral component of membrane	--	--	K06534	--	IPR013162: CD80-like, immunoglobulin C2-set;IPR036179: Immunoglobulin-like domain superfamily;IPR003599: Immunoglobulin subtype;IPR007110: Immunoglobulin-like domain;IPR013783: Immunoglobulin-like fold;IPR013106: Immunoglobulin V-set domain;IPR003598: Immunoglobulin subtype 2;IPR013151: Immunoglobulin	Extracell_Plasma membrane	CS pos: 23-24. VAG-VP. Pr: 0.8335
P50238	Cysteine-rich protein 1 OS=Homo sapiens OX=9606 GN=CRIP1 PE=1 SV=3	CRIP1	0	0.0629778	0	0	0	0	0	0	0	down	GO:0006955 immune response;GO:0007507 heart development;GO:0008630 intrinsic apoptotic signaling pathway in response to DNA damage;GO:0010033 response to organic substance;GO:0010043 response to zinc ion;GO:0010468 regulation of gene expression;GO:0060741 prostate gland stromal morphogenesis;GO:0071236 cellular response to antibiotic;GO:0071493 cellular response to UV-B	GO:0005737 cytoplasm	GO:0008270 zinc ion binding;GO:0042277 peptide binding	T: Signal transduction mechanisms;Z: Cytoskeleton	K24412	--	IPR001781: Zinc finger, LIM-type	Nucleus	--
P50454	Serpin H1 OS=Homo sapiens OX=9606 GN=SERPINH1 PE=1 SV=2	SERPINH1	0.476996	0.200246	0.244789	0.168374	0.0827081	0.0871942	0.366881	0.0482167	0.663716	down	GO:0003433 chondrocyte development involved in endochondral bone morphogenesis;GO:0030199 collagen fibril organization;GO:0032964 collagen biosynthetic process;GO:0051604 protein maturation	GO:0005581 collagen trimer;GO:0005615 extracellular space;GO:0005783 endoplasmic reticulum	GO:0004867 serine-type endopeptidase inhibitor activity;GO:0005518 collagen binding;GO:0051082 unfolded protein binding	V: Defense mechanisms	K09501	--	IPR036186: Serpin superfamily;IPR042185: Serpin superfamily, domain 2;IPR042178: Serpin superfamily, domain 1;IPR033830: Serpin H1, serpin domain;IPR023796: Serpin domain;IPR023795: Serpin, conserved site	Extracell	CS pos: 18-19. ALA-AE. Pr: 0.9151
P50479	PDZ and LIM domain protein 4 OS=Homo sapiens OX=9606 GN=PDLIM4 PE=1 SV=2	PDLIM4	0.207295	0	0	0	0	0	0	0	0	down	GO:0007507 heart development;GO:0030036 actin cytoskeleton organization;GO:0031532 actin cytoskeleton reorganization;GO:0061061 muscle structure development;GO:0098976 excitatory chemical synaptic transmission	GO:0001725 stress fiber;GO:0005634 nucleus;GO:0005737 cytoplasm;GO:0005856 cytoskeleton;GO:0005912 adherens junction;GO:0030018 Z disc;GO:0030027 lamellipodium;GO:0031901 early endosome membrane;GO:0031905 early endosome lumen;GO:0031941 filamentous actin;GO:0034777 recycling endosome lumen;GO:0043197 dendritic spine;GO:0045211 postsynaptic membrane;GO:0048471 perinuclear region of cytoplasm;GO:0…	GO:0003779 actin binding;GO:0019903 protein phosphatase binding;GO:0042803 protein homodimerization activity;GO:0046872 metal ion binding;GO:0051371 muscle alpha-actinin binding;GO:0051393 alpha-actinin binding	T: Signal transduction mechanisms;Z: Cytoskeleton	K23353	--	IPR031847: Domain of unknown function DUF4749;IPR036034: PDZ superfamily;IPR001781: Zinc finger, LIM-type;IPR001478: PDZ domain	Nucleus	--
P52564	Dual specificity mitogen-activated protein kinase kinase 6 OS=Homo sapiens OX=9606 GN=MAP2K6 PE=1 SV=1	MAP2K6	0	0	0	0	0	0.0984635	inf	0	0	up	GO:0001649 osteoblast differentiation;GO:0002931 response to ischemia;GO:0006468 protein phosphorylation;GO:0006915 apoptotic process;GO:0009410 response to xenobiotic stimulus;GO:0022602 ovulation cycle process;GO:0032308 positive regulation of prostaglandin secretion;GO:0043065 positive regulation of apoptotic process;GO:0043406 positive regulation of MAP kinase activity;GO:0051770 positive reg…	GO:0005654 nucleoplasm;GO:0005829 cytosol	GO:0004674 protein serine/threonine kinase activity;GO:0004708 MAP kinase kinase activity;GO:0005524 ATP binding;GO:0019211 phosphatase activator activity;GO:0043539 protein serine/threonine kinase activator activity	T: Signal transduction mechanisms	K04433	ko04010: MAPK signaling pathway;ko04015: Rap1 signaling pathway;ko04218: Cellular senescence;ko04380: Osteoclast differentiation;ko04620: Toll-like receptor signaling pathway;ko04664: Fc epsilon RI signaling pathway;ko04668: TNF signaling pathway;ko04750: Inflammatory mediator regulation of TRP channels;ko04912: GnRH signaling pathway;ko04935: Growth hormone synthesis, secretion and action;ko0493…	IPR008271: Serine/threonine-protein kinase, active site;IPR017441: Protein kinase, ATP binding site;IPR000719: Protein kinase domain;IPR011009: Protein kinase-like domain superfamily	Cytoplasm	--
P52849	Bifunctional heparan sulfate N-deacetylase/N-sulfotransferase 2 OS=Homo sapiens OX=9606 GN=NDST2 PE=1 SV=1	NDST2	0.0911826	0.0851112	0.117234	0	0.0502627	0.0506484	0.515681	0.0213818	0.536125	down	GO:0002002 regulation of angiotensin levels in blood;GO:0002448 mast cell mediated immunity;GO:0006024 glycosaminoglycan biosynthetic process;GO:0015014 heparan sulfate proteoglycan biosynthetic process, polysaccharide chain biosynthetic process;GO:0030210 heparin biosynthetic process	GO:0000139 Golgi membrane;GO:0005794 Golgi apparatus;GO:0016021 integral component of membrane	GO:0015016 [heparan sulfate]-glucosamine N-sulfotransferase activity;GO:0019213 deacetylase activity;GO:0050119 N-acetylglucosamine deacetylase activity;GO:0102140 heparan sulfate N-deacetylase activity	O: Posttranslational modification, protein turnover, chaperones	K02577	ko00534: Glycosaminoglycan biosynthesis - heparan sulfate / heparin;ko01100: Metabolic pathways	IPR021930: Heparan sulphate-N-deacetylase;IPR000863: Sulfotransferase domain;IPR027417: P-loop containing nucleoside triphosphate hydrolase	Extracell	--
P53539	Protein FosB OS=Homo sapiens OX=9606 GN=FOSB PE=1 SV=1	FOSB	0	0	0	0.0394946	0	0	inf	0	0	up	GO:0006366 transcription by RNA polymerase II;GO:0007565 female pregnancy;GO:0009410 response to xenobiotic stimulus;GO:0009612 response to mechanical stimulus;GO:0032570 response to progesterone;GO:0032870 cellular response to hormone stimulus;GO:0043278 response to morphine;GO:0051412 response to corticosterone;GO:0051591 response to cAMP;GO:0071277 cellular response to calcium ion	GO:0005654 nucleoplasm;GO:0043231 intracellular membrane-bounded organelle	GO:0000978 RNA polymerase II cis-regulatory region sequence-specific DNA binding;GO:0001228 DNA-binding transcription activator activity, RNA polymerase II-specific	K: Transcription	K09029	ko04380: Osteoclast differentiation;ko04657: IL-17 signaling pathway;ko05030: Cocaine addiction;ko05031: Amphetamine addiction;ko05034: Alcoholism	IPR004827: Basic-leucine zipper domain;IPR000837: AP-1 transcription factor;IPR046347: Basic-leucine zipper domain superfamily	Nucleus	--
P55290	Cadherin-13 OS=Homo sapiens OX=9606 GN=CDH13 PE=1 SV=1	CDH13	0.0910548	0	0	0	0	0	0	0	0	down	GO:0001938 positive regulation of endothelial cell proliferation;GO:0001954 positive regulation of cell-matrix adhesion;GO:0002040 sprouting angiogenesis;GO:0007156 homophilic cell adhesion via plasma membrane adhesion molecules;GO:0007162 negative regulation of cell adhesion;GO:0007266 Rho protein signal transduction;GO:0008285 negative regulation of cell population proliferation;GO:0016339 calc…	GO:0005576 extracellular region;GO:0005615 extracellular space;GO:0005737 cytoplasm;GO:0005886 plasma membrane;GO:0005901 caveola;GO:0005925 focal adhesion;GO:0009897 external side of plasma membrane;GO:0016342 catenin complex;GO:0031225 anchored component of membrane;GO:0043005 neuron projection;GO:0062023 collagen-containing extracellular matrix;GO:0070062 extracellular exosome	GO:0005509 calcium ion binding;GO:0030169 low-density lipoprotein particle binding;GO:0042803 protein homodimerization activity;GO:0045296 cadherin binding;GO:0055100 adiponectin binding;GO:0071813 lipoprotein particle binding	S: Function unknown	K06808	--	IPR014868: Cadherin prodomain;IPR002126: Cadherin-like;IPR015919: Cadherin-like superfamily;IPR020894: Cadherin conserved site	Endoplasmic reticulum	CS pos: 22-23. TSA-ED. Pr: 0.9530
P58397	A disintegrin and metalloproteinase with thrombospondin motifs 12 OS=Homo sapiens OX=9606 GN=ADAMTS12 PE=1 SV=2	ADAMTS12	0	0.197264	0	0	0	0	0	0	0	down	GO:0002062 chondrocyte differentiation;GO:0007160 cell-matrix adhesion;GO:0016477 cell migration;GO:0030167 proteoglycan catabolic process;GO:0030198 extracellular matrix organization;GO:0030199 collagen fibril organization;GO:0032331 negative regulation of chondrocyte differentiation;GO:0043931 ossification involved in bone maturation;GO:0050727 regulation of inflammatory response;GO:0051603 pro…	GO:0005576 extracellular region;GO:0031012 extracellular matrix	GO:0004222 metalloendopeptidase activity;GO:0046872 metal ion binding	O: Posttranslational modification, protein turnover, chaperones	K08626	--	IPR024079: Metallopeptidase, catalytic domain superfamily;IPR036383: Thrombospondin type-1 (TSP1) repeat superfamily;IPR000884: Thrombospondin type-1 (TSP1) repeat;IPR001590: Peptidase M12B, ADAM/reprolysin;IPR041645: ADAMTS, cysteine-rich domain 2;IPR010909: PLAC;IPR045371: ADAMTS/ADAMTS-like, cysteine-rich domain 3;IPR002870: Peptidase M12B, propeptide;IPR010294: ADAMTS/ADAMTS-like, Spacer 1;IP…	Extracell	CS pos: 27-28. CYG-RQ. Pr: 0.3584
P59768	Guanine nucleotide-binding protein G(I)/G(S)/G(O) subunit gamma-2 OS=Homo sapiens OX=9606 GN=GNG2 PE=1 SV=2	GNG2	0	0	0	0.0136942	0	0.00753173	inf	0	0	up	GO:0007186 G protein-coupled receptor signaling pathway	GO:0005834 heterotrimeric G-protein complex	GO:0031681 G-protein beta-subunit binding	T: Signal transduction mechanisms	K07826	ko04014: Ras signaling pathway;ko04062: Chemokine signaling pathway;ko04151: PI3K-Akt signaling pathway;ko04371: Apelin signaling pathway;ko04713: Circadian entrainment;ko04723: Retrograde endocannabinoid signaling;ko04724: Glutamatergic synapse;ko04725: Cholinergic synapse;ko04726: Serotonergic synapse;ko04727: GABAergic synapse;ko04728: Dopaminergic synapse;ko04926: Relaxin signaling pathway;ko…	IPR015898: G-protein gamma-like domain;IPR001770: G-protein, gamma subunit;IPR036284: G-protein gamma-like domain superfamily	Extracell	--
P78524	DENN domain-containing protein 2B OS=Homo sapiens OX=9606 GN=DENND2B PE=1 SV=3	DENND2B	0	0	0.0936185	0	0	0	0	0	0	down	GO:0070374 positive regulation of ERK1 and ERK2 cascade	GO:0005886 plasma membrane;GO:0005938 cell cortex;GO:0055037 recycling endosome	GO:0005085 guanyl-nucleotide exchange factor activity	T: Signal transduction mechanisms	K20161	--	IPR005113: uDENN domain;IPR001194: cDENN domain;IPR037516: Tripartite DENN domain;IPR005112: dDENN domain;IPR043153: DENN domain, C-terminal lobe	Nucleus	--
P80404	4-aminobutyrate aminotransferase, mitochondrial OS=Homo sapiens OX=9606 GN=ABAT PE=1 SV=3	ABAT	0.0799242	0.10268	0.0926296	0.0550902	0.0403018	0.0581581	0.55789	0.0172351	0.501619	down	GO:0009448 gamma-aminobutyric acid metabolic process;GO:0042135 neurotransmitter catabolic process	GO:0005739 mitochondrion;GO:0005759 mitochondrial matrix	GO:0030170 pyridoxal phosphate binding;GO:0034386 4-aminobutyrate:2-oxoglutarate transaminase activity;GO:0047298 (S)-3-amino-2-methylpropionate transaminase activity	E: Amino acid transport and metabolism	K13524	ko00250: Alanine, aspartate and glutamate metabolism;ko00280: Valine, leucine and isoleucine degradation;ko00410: beta-Alanine metabolism;ko00640: Propanoate metabolism;ko00650: Butanoate metabolism;ko01100: Metabolic pathways;ko04727: GABAergic synapse	IPR015424: Pyridoxal phosphate-dependent transferase;IPR005814: Aminotransferase class-III;IPR015422: Pyridoxal phosphate-dependent transferase, small domain;IPR004631: 4-aminobutyrate aminotransferase, eukaryotic;IPR015421: Pyridoxal phosphate-dependent transferase, major domain	Mitochondrion	--
P98153	Integral membrane protein DGCR2/IDD OS=Homo sapiens OX=9606 GN=DGCR2 PE=1 SV=1	DGCR2	0	0	0	0	0	0.0390654	inf	0	0	up	GO:0007155 cell adhesion;GO:0009887 animal organ morphogenesis;GO:0050890 cognition	GO:0016020 membrane;GO:0016021 integral component of membrane	GO:0030246 carbohydrate binding	T: Signal transduction mechanisms	K03068	ko04150: mTOR signaling pathway;ko04310: Wnt signaling pathway;ko04928: Parathyroid hormone synthesis, secretion and action;ko05010: Alzheimer disease;ko05022: Pathways of neurodegeneration - multiple diseases;ko05200: Pathways in cancer;ko05224: Breast cancer;ko05225: Hepatocellular carcinoma;ko05226: Gastric cancer	IPR002172: Low-density lipoprotein (LDL) receptor class A repeat;IPR001304: C-type lectin-like;IPR036055: LDL receptor-like superfamily;IPR001007: VWFC domain;IPR016186: C-type lectin-like/link domain superfamily;IPR034010: DGCR2-like, C-type lectin-like domain;IPR016187: C-type lectin fold;IPR023415: Low-density lipoprotein (LDL) receptor class A, conserved site	Plasma membrane	CS pos: 23-24. TEP-LR. Pr: 0.5429
Q04912	Macrophage-stimulating protein receptor OS=Homo sapiens OX=9606 GN=MST1R PE=1 SV=3	MST1R	0	0	0.187072	0	0	0	0	0	0	down	GO:0006909 phagocytosis;GO:0006952 defense response;GO:0007165 signal transduction;GO:0007169 transmembrane receptor protein tyrosine kinase signaling pathway;GO:0007338 single fertilization;GO:0007399 nervous system development;GO:0008284 positive regulation of cell population proliferation;GO:0009615 response to virus;GO:0016477 cell migration;GO:0033674 positive regulation of kinase activity;G…	GO:0001725 stress fiber;GO:0005773 vacuole;GO:0005886 plasma membrane;GO:0005887 integral component of plasma membrane;GO:0009925 basal plasma membrane;GO:0009986 cell surface;GO:0043235 receptor complex	GO:0004714 transmembrane receptor protein tyrosine kinase activity;GO:0005011 macrophage colony-stimulating factor receptor activity;GO:0005524 ATP binding;GO:0019899 enzyme binding	T: Signal transduction mechanisms	K05100	ko04020: Calcium signaling pathway	IPR002909: IPT domain;IPR008266: Tyrosine-protein kinase, active site;IPR017441: Protein kinase, ATP binding site;IPR001245: Serine-threonine/tyrosine-protein kinase, catalytic domain;IPR013783: Immunoglobulin-like fold;IPR001627: Sema domain;IPR011009: Protein kinase-like domain superfamily;IPR014756: Immunoglobulin E-set;IPR039413: RON, Sema domain;IPR016244: Tyrosine-protein kinase, HGF/MSP re…	Extracell	CS pos: 24-25. AAG-ED. Pr: 0.9169
Q06710	Paired box protein Pax-8 OS=Homo sapiens OX=9606 GN=PAX8 PE=1 SV=2	PAX8	0	3.38553	1.69359	0	0	0	0	0	0	down	GO:0003281 ventricular septum development;GO:0006790 sulfur compound metabolic process;GO:0007417 central nervous system development;GO:0010667 negative regulation of cardiac muscle cell apoptotic process;GO:0030855 epithelial cell differentiation;GO:0030878 thyroid gland development;GO:0039003 pronephric field specification;GO:0042472 inner ear morphogenesis;GO:0072050 S-shaped body morphogenesi…	GO:0005654 nucleoplasm	GO:0000978 RNA polymerase II cis-regulatory region sequence-specific DNA binding;GO:0001228 DNA-binding transcription activator activity, RNA polymerase II-specific	K: Transcription	K09293	ko04918: Thyroid hormone synthesis;ko05200: Pathways in cancer;ko05202: Transcriptional misregulation in cancer;ko05216: Thyroid cancer	IPR036388: Winged helix-like DNA-binding domain superfamily;IPR009057: Homeobox-like domain superfamily;IPR001523: Paired domain;IPR022130: Paired-box protein 2 C-terminal;IPR043182: Paired DNA-binding domain	Nucleus	--
Q13576	Ras GTPase-activating-like protein IQGAP2 OS=Homo sapiens OX=9606 GN=IQGAP2 PE=1 SV=4	IQGAP2	0	0	0	0	0.255344	0.318563	inf	0	0	up	GO:0007165 signal transduction;GO:0032956 regulation of actin cytoskeleton organization;GO:0034314 Arp2/3 complex-mediated actin nucleation;GO:0043087 regulation of GTPase activity;GO:0070493 thrombin-activated receptor signaling pathway;GO:2000249 regulation of actin cytoskeleton reorganization	GO:0005737 cytoplasm;GO:0005829 cytosol;GO:0005874 microtubule;GO:0005886 plasma membrane;GO:0005902 microvillus;GO:0009986 cell surface;GO:0015629 actin cytoskeleton;GO:0030027 lamellipodium;GO:0030175 filopodium;GO:0030667 secretory granule membrane;GO:0070062 extracellular exosome	GO:0003779 actin binding;GO:0005095 GTPase inhibitor activity;GO:0005096 GTPase activator activity;GO:0005516 calmodulin binding;GO:0005547 phosphatidylinositol-3,4,5-trisphosphate binding;GO:0031267 small GTPase binding;GO:0051015 actin filament binding;GO:0071933 Arp2/3 complex binding	T: Signal transduction mechanisms	K05767	ko04810: Regulation of actin cytoskeleton	IPR036872: CH domain superfamily;IPR008936: Rho GTPase activation protein;IPR000593: RasGAP protein, C-terminal;IPR023152: Ras GTPase-activating protein, conserved site;IPR000048: IQ motif, EF-hand binding site;IPR001202: WW domain;IPR001715: Calponin homology domain;IPR001936: Ras GTPase-activating domain	Nucleus	--
Q14012	Calcium/calmodulin-dependent protein kinase type 1 OS=Homo sapiens OX=9606 GN=CAMK1 PE=1 SV=1	CAMK1	0	0	0	0	0.0387591	0	inf	0	0	up	GO:0006468 protein phosphorylation;GO:0006913 nucleocytoplasmic transport;GO:0007165 signal transduction;GO:0046827 positive regulation of protein export from nucleus;GO:0050807 regulation of synapse organization	GO:0014069 postsynaptic density;GO:0098978 glutamatergic synapse	GO:0004683 calmodulin-dependent protein kinase activity;GO:0005524 ATP binding	T: Signal transduction mechanisms	K08794	ko04020: Calcium signaling pathway;ko04921: Oxytocin signaling pathway;ko04925: Aldosterone synthesis and secretion;ko05214: Glioma	IPR011009: Protein kinase-like domain superfamily;IPR000719: Protein kinase domain;IPR008271: Serine/threonine-protein kinase, active site;IPR017441: Protein kinase, ATP binding site	Cytoplasm	--
Q14584	Zinc finger protein 266 OS=Homo sapiens OX=9606 GN=ZNF266 PE=1 SV=2	ZNF266	0.0862571	0.049012	0	0	0	0	0	0	0	down	GO:0006355 regulation of transcription, DNA-templated	--	GO:0046872 metal ion binding	R: General function prediction only	K09228	ko05168: Herpes simplex virus 1 infection	IPR013087: Zinc finger C2H2-type;IPR036236: Zinc finger C2H2 superfamily;IPR001909: Krueppel-associated box	Nucleus	--
Q14678	KN motif and ankyrin repeat domain-containing protein 1 OS=Homo sapiens OX=9606 GN=KANK1 PE=1 SV=3	KANK1	0	0.100387	0	0	0	0	0	0	0	down	GO:0008283 cell population proliferation;GO:0010977 negative regulation of neuron projection development;GO:0030036 actin cytoskeleton organization;GO:0030177 positive regulation of Wnt signaling pathway;GO:0030336 negative regulation of cell migration;GO:0030837 negative regulation of actin filament polymerization;GO:0035023 regulation of Rho protein signal transduction;GO:0035024 negative regul…	GO:0005634 nucleus;GO:0005737 cytoplasm;GO:0005856 cytoskeleton;GO:0005886 plasma membrane;GO:0032587 ruffle membrane	GO:0008013 beta-catenin binding	R: General function prediction only	K22808	--	IPR036770: Ankyrin repeat-containing domain superfamily;IPR002110: Ankyrin repeat;IPR021939: Kank N-terminal motif	Nucleus	--
Q14722	Voltage-gated potassium channel subunit beta-1 OS=Homo sapiens OX=9606 GN=KCNAB1 PE=1 SV=1	KCNAB1	0	0.0322796	0.027163	0	0	0	0	0	0	down	GO:0006813 potassium ion transport;GO:1901379 regulation of potassium ion transmembrane transport;GO:1902259 regulation of delayed rectifier potassium channel activity;GO:1902260 negative regulation of delayed rectifier potassium channel activity;GO:1903817 negative regulation of voltage-gated potassium channel activity	GO:0005829 cytosol;GO:0005886 plasma membrane;GO:0008076 voltage-gated potassium channel complex;GO:0031234 extrinsic component of cytoplasmic side of plasma membrane;GO:0034705 potassium channel complex;GO:0044224 juxtaparanode region of axon	GO:0004033 aldo-keto reductase (NADP) activity;GO:0005249 voltage-gated potassium channel activity;GO:0015459 potassium channel regulator activity;GO:0019904 protein domain specific binding;GO:0044325 transmembrane transporter binding;GO:0070402 NADPH binding	C: Energy production and conversion	K04882	--	IPR023210: NADP-dependent oxidoreductase domain;IPR005400: Potassium channel, voltage-dependent, beta subunit, KCNAB1;IPR036812: NADP-dependent oxidoreductase domain superfamily;IPR005983: Potassium channel, voltage-dependent, beta subunit, KCNAB;IPR005399: Potassium channel, voltage-dependent, beta subunit, KCNAB-related	Nucleus	--
Q15051	IQ calmodulin-binding motif-containing protein 1 OS=Homo sapiens OX=9606 GN=IQCB1 PE=1 SV=1	IQCB1	0.145049	0.139964	0.124427	0.189477	0.263161	0.195016	1.5818	0.034648	0.625365	up	GO:0045494 photoreceptor cell maintenance;GO:0048496 maintenance of animal organ identity;GO:0060271 cilium assembly	GO:0001750 photoreceptor outer segment;GO:0005654 nucleoplasm;GO:0005813 centrosome;GO:0005814 centriole;GO:0005829 cytosol;GO:0005929 cilium;GO:0015630 microtubule cytoskeleton;GO:0032391 photoreceptor connecting cilium;GO:0045171 intercellular bridge;GO:0070062 extracellular exosome;GO:0072686 mitotic spindle	GO:0005516 calmodulin binding;GO:0019899 enzyme binding	Z: Cytoskeleton	K16774	--	IPR000048: IQ motif, EF-hand binding site;IPR016024: Armadillo-type fold;IPR027417: P-loop containing nucleoside triphosphate hydrolase	Cytoplasm	--
Q15274	Nicotinate-nucleotide pyrophosphorylase [carboxylating] OS=Homo sapiens OX=9606 GN=QPRT PE=1 SV=3	QPRT	0.0549566	0	0	0	0	0	0	0	0	down	GO:0009435 NAD biosynthetic process;GO:0019674 NAD metabolic process;GO:0034213 quinolinate catabolic process	GO:0005737 cytoplasm;GO:0005829 cytosol;GO:0070062 extracellular exosome;GO:1902494 catalytic complex	GO:0004514 nicotinate-nucleotide diphosphorylase (carboxylating) activity;GO:0042802 identical protein binding	F: Nucleotide transport and metabolism	K00767	ko00760: Nicotinate and nicotinamide metabolism;ko01100: Metabolic pathways;ko01240: Biosynthesis of cofactors	IPR022412: Quinolinate phosphoribosyl transferase, N-terminal;IPR013785: Aldolase-type TIM barrel;IPR027277: Nicotinate-nucleotide pyrophosphorylase/Putative pyrophosphorylase ModD;IPR004393: Nicotinate-nucleotide pyrophosphorylase;IPR002638: Quinolinate phosphoribosyl transferase, C-terminal;IPR037128: Quinolinate phosphoribosyl transferase, N-terminal domain superfamily;IPR036068: Nicotinate ph…	Extracell	--
Q16270	Insulin-like growth factor-binding protein 7 OS=Homo sapiens OX=9606 GN=IGFBP7 PE=1 SV=1	IGFBP7	0.0633265	0	0	0	0	0	0	0	0	down	GO:0001558 regulation of cell growth;GO:0007155 cell adhesion;GO:0007566 embryo implantation;GO:0008285 negative regulation of cell population proliferation;GO:0009408 response to heat;GO:0009966 regulation of signal transduction;GO:0032526 response to retinoic acid;GO:0032870 cellular response to hormone stimulus;GO:0050810 regulation of steroid biosynthetic process;GO:0051414 response to cortis…	GO:0005576 extracellular region;GO:0005615 extracellular space;GO:0005788 endoplasmic reticulum lumen;GO:0062023 collagen-containing extracellular matrix;GO:0070062 extracellular exosome	GO:0005520 insulin-like growth factor binding	--	K23580	--	IPR000867: Insulin-like growth factor-binding protein, IGFBP;IPR036179: Immunoglobulin-like domain superfamily;IPR013098: Immunoglobulin I-set;IPR007110: Immunoglobulin-like domain;IPR003599: Immunoglobulin subtype;IPR013783: Immunoglobulin-like fold;IPR009030: Growth factor receptor cysteine-rich domain superfamily;IPR011390: Insulin-like growth factor binding protein-related protein (IGFBP-rP),…	Extracell	CS pos: 26-27. SSS-SS. Pr: 0.4168
Q2LD37	Bridge-like lipid transfer protein family member 1 OS=Homo sapiens OX=9606 GN=BLTP1 PE=1 SV=2	BLTP1	0	0	0	0	0.0430312	0	inf	0	0	up	GO:0001558 regulation of cell growth;GO:0006909 phagocytosis;GO:0016197 endosomal transport;GO:0030856 regulation of epithelial cell differentiation;GO:0032456 endocytic recycling;GO:0048488 synaptic vesicle endocytosis	GO:0005634 nucleus;GO:0016020 membrane;GO:0016021 integral component of membrane;GO:0098793 presynapse	--	S: Function unknown	K24964	--	IPR018863: Fragile site-associated protein, C-terminal	Cytoplasm	--
Q2NL98	Vimentin-type intermediate filament-associated coiled-coil protein OS=Homo sapiens OX=9606 GN=VMAC PE=1 SV=1	VMAC	0	0	0	0	0.0904605	0	inf	0	0	up	--	GO:0005737 cytoplasm;GO:0045098 type III intermediate filament	--	--	--	--	--	Cytoplasm_Nucleus	--
Q3KP66	Innate immunity activator protein OS=Homo sapiens OX=9606 GN=INAVA PE=1 SV=2	INAVA	0	0	0.0252687	0	0	0	0	0	0	down	GO:0002221 pattern recognition receptor signaling pathway;GO:0002720 positive regulation of cytokine production involved in immune response;GO:0031398 positive regulation of protein ubiquitination;GO:0032494 response to peptidoglycan;GO:0032495 response to muramyl dipeptide;GO:0032731 positive regulation of interleukin-1 beta production;GO:0032733 positive regulation of interleukin-10 production;…	GO:0005634 nucleus;GO:0005654 nucleoplasm;GO:0005737 cytoplasm;GO:0016604 nuclear body	--	R: General function prediction only	K26459	--	IPR021774: Cytohesin Ubiquitin Protein Inducing Domain	Nucleus	--
Q3MIP1	Inositol 1,4,5-trisphosphate receptor-interacting protein-like 2 OS=Homo sapiens OX=9606 GN=ITPRIPL2 PE=1 SV=1	ITPRIPL2	0.0466247	0.0531939	0.0359501	0.0672715	0.0746163	0.0713283	1.57044	0.0487347	0.664628	up	--	GO:0016021 integral component of membrane	--	--	--	--	IPR024810: Mab-21-like;IPR026250: Inositol 1,4,5-trisphosphate receptor-interacting protein family;IPR046906: Mab-21-like, HhH/H2TH-like domain	Plasma membrane	--
Q5GH76	XK-related protein 4 OS=Homo sapiens OX=9606 GN=XKR4 PE=1 SV=1	XKR4	0	3.44697	0	0	0	0	0	0	0	down	GO:0043652 engulfment of apoptotic cell;GO:0070782 phosphatidylserine exposure on apoptotic cell surface;GO:1902742 apoptotic process involved in development	GO:0005886 plasma membrane;GO:0016020 membrane;GO:0016021 integral component of membrane	GO:0017128 phospholipid scramblase activity	S: Function unknown	K19522	--	IPR018629: XK-related protein	Plasma membrane	--
Q5SQH8	Uncharacterized protein C6orf136 OS=Homo sapiens OX=9606 GN=C6orf136 PE=2 SV=1	C6orf136	0.125472	0.0849393	0.089406	0.140596	0.26905	0.216165	2.08731	0.042554	0.654495	up	--	--	--	S: Function unknown	--	--	IPR018790: Protein of unknown function DUF2358	Mitochondrion	--
Q5TCX8	Mitogen-activated protein kinase kinase kinase 21 OS=Homo sapiens OX=9606 GN=MAP3K21 PE=1 SV=3	MAP3K21	0.0769952	0.0350409	0	0	0	0	0	0	0	down	GO:0006468 protein phosphorylation;GO:0007165 signal transduction;GO:0046777 protein autophosphorylation	GO:0005737 cytoplasm	GO:0004672 protein kinase activity;GO:0004706 JUN kinase kinase kinase activity;GO:0005524 ATP binding;GO:0042803 protein homodimerization activity;GO:0106310 protein serine kinase activity	T: Signal transduction mechanisms	K17534	ko04010: MAPK signaling pathway	IPR017441: Protein kinase, ATP binding site;IPR008271: Serine/threonine-protein kinase, active site;IPR016231: Mitogen-activated protein (MAP) kinase kinase kinase, MLK1-4;IPR011009: Protein kinase-like domain superfamily;IPR001452: SH3 domain;IPR001245: Serine-threonine/tyrosine-protein kinase, catalytic domain;IPR036028: SH3-like domain superfamily;IPR000719: Protein kinase domain	Cytoplasm_Nucleus	--
Q5VUJ6	Leucine-rich repeat and calponin homology domain-containing protein 2 OS=Homo sapiens OX=9606 GN=LRCH2 PE=1 SV=2	LRCH2	0	0	0	0.0699597	0.0308863	0.169876	inf	0	0	up	--	--	--	Z: Cytoskeleton	--	--	IPR001611: Leucine-rich repeat;IPR001715: Calponin homology domain;IPR036872: CH domain superfamily;IPR003591: Leucine-rich repeat, typical subtype;IPR032675: Leucine-rich repeat domain superfamily	Cytoplasm_Nucleus	--
Q5VY80	UL16-binding protein 6 OS=Homo sapiens OX=9606 GN=RAET1L PE=1 SV=1	RAET1L	0	0.108881	0	0	0	0	0	0	0	down	GO:0002376 immune system process	GO:0005576 extracellular region;GO:0005615 extracellular space;GO:0005783 endoplasmic reticulum;GO:0005886 plasma membrane;GO:0009897 external side of plasma membrane;GO:0031225 anchored component of membrane;GO:0043231 intracellular membrane-bounded organelle	--	--	K07987	ko04650: Natural killer cell mediated cytotoxicity	IPR011161: MHC class I-like antigen recognition-like;IPR037055: MHC class I-like antigen recognition-like superfamily;IPR011162: MHC classes I/II-like antigen recognition protein	Extracell	CS pos: 25-26. SRA-RR. Pr: 0.8668
Q5XUX1	F-box/WD repeat-containing protein 9 OS=Homo sapiens OX=9606 GN=FBXW9 PE=1 SV=3	FBXW9	0	0	0	0.217843	0	0.198566	inf	0	0	up	--	GO:0005829 cytosol	--	R: General function prediction only	K10265	--	IPR001680: WD40 repeat;IPR015943: WD40/YVTN repeat-like-containing domain superfamily;IPR020472: G-protein beta WD-40 repeat;IPR001810: F-box domain;IPR019775: WD40 repeat, conserved site;IPR036322: WD40-repeat-containing domain superfamily;IPR036047: F-box-like domain superfamily	Nucleus	--
Q68DA7	Formin-1 OS=Homo sapiens OX=9606 GN=FMN1 PE=1 SV=3	FMN1	0	0	0	0.139121	0	0	inf	0	0	up	GO:0010467 gene expression;GO:0030838 positive regulation of actin filament polymerization;GO:0035136 forelimb morphogenesis;GO:0035137 hindlimb morphogenesis;GO:0045010 actin nucleation;GO:0048705 skeletal system morphogenesis;GO:0051127 positive regulation of actin nucleation;GO:0051894 positive regulation of focal adhesion assembly;GO:0072092 ureteric bud invasion	GO:0005634 nucleus;GO:0005737 cytoplasm;GO:0005789 endoplasmic reticulum membrane;GO:0005884 actin filament;GO:0005886 plasma membrane;GO:0005912 adherens junction	GO:0003779 actin binding;GO:0008017 microtubule binding;GO:0017124 SH3 domain binding	T: Signal transduction mechanisms;Z: Cytoskeleton	K10367	--	IPR015425: Formin, FH2 domain;IPR001265: Formin homology family, Cappuccino subfamily;IPR042201: Formin, FH2 domain superfamily	Cytoplasm_Nucleus	--
Q6N021	Methylcytosine dioxygenase TET2 OS=Homo sapiens OX=9606 GN=TET2 PE=1 SV=3	TET2	0	0.0338412	0.0564392	0	0	0	0	0	0	down	GO:0006211 5-methylcytosine catabolic process;GO:0014070 response to organic cyclic compound;GO:0080111 DNA demethylation	GO:0005634 nucleus	GO:0008270 zinc ion binding;GO:0070579 methylcytosine dioxygenase activity	--	K24309	--	IPR024779: 2OGFeDO JBP1/TET, oxygenase domain	Endoplasmic reticulum	--
Q6P5Z2	Serine/threonine-protein kinase N3 OS=Homo sapiens OX=9606 GN=PKN3 PE=1 SV=1	PKN3	0	0.0589275	0	0	0	0	0	0	0	down	GO:0006468 protein phosphorylation;GO:0007165 signal transduction	GO:0005634 nucleus	GO:0004698 calcium-dependent protein kinase C activity;GO:0005524 ATP binding;GO:0031267 small GTPase binding	T: Signal transduction mechanisms	K23692	ko04151: PI3K-Akt signaling pathway	IPR000719: Protein kinase domain;IPR000961: AGC-kinase, C-terminal;IPR011072: HR1 rho-binding domain;IPR037313: Serine/threonine-protein kinase N, first HR1 domain;IPR036274: HR1 repeat superfamily;IPR017441: Protein kinase, ATP binding site;IPR035892: C2 domain superfamily;IPR008271: Serine/threonine-protein kinase, active site;IPR011009: Protein kinase-like domain superfamily;IPR017892: Protein…	Nucleus	--
Q6ZSS7	Major facilitator superfamily domain-containing protein 6 OS=Homo sapiens OX=9606 GN=MFSD6 PE=1 SV=2	MFSD6	0	0	0	0.0318295	0	0	inf	0	0	up	GO:0042590 antigen processing and presentation of exogenous peptide antigen via MHC class I	GO:0005886 plasma membrane;GO:0016020 membrane;GO:0016021 integral component of membrane	--	R: General function prediction only	--	--	IPR024989: Major facilitator superfamily associated domain;IPR036259: MFS transporter superfamily	Plasma membrane	--
Q6ZUM4	Rho GTPase-activating protein 27 OS=Homo sapiens OX=9606 GN=ARHGAP27 PE=1 SV=3	ARHGAP27	0	0.257187	0	0	0	0	0	0	0	down	GO:0006898 receptor-mediated endocytosis;GO:0007165 signal transduction;GO:0043087 regulation of GTPase activity;GO:0043547 positive regulation of GTPase activity;GO:0051056 regulation of small GTPase mediated signal transduction	GO:0005737 cytoplasm;GO:0005829 cytosol;GO:0016020 membrane	GO:0005096 GTPase activator activity;GO:0017124 SH3 domain binding	T: Signal transduction mechanisms	K20636	--	IPR036020: WW domain superfamily;IPR001849: Pleckstrin homology domain;IPR011047: Quinoprotein alcohol dehydrogenase-like superfamily;IPR001452: SH3 domain;IPR036028: SH3-like domain superfamily;IPR001202: WW domain;IPR008936: Rho GTPase activation protein;IPR000198: Rho GTPase-activating protein domain;IPR011993: PH-like domain superfamily	Nucleus	--
Q6ZW76	Ankyrin repeat and SAM domain-containing protein 3 OS=Homo sapiens OX=9606 GN=ANKS3 PE=1 SV=1	ANKS3	0	0	0	0	0.0483649	0	inf	0	0	up	--	GO:0005737 cytoplasm;GO:0005929 cilium	--	R: General function prediction only	K18756	--	IPR002110: Ankyrin repeat;IPR013761: Sterile alpha motif/pointed domain superfamily;IPR001660: Sterile alpha motif domain;IPR036770: Ankyrin repeat-containing domain superfamily	Nucleus	--
Q70J99	Protein unc-13 homolog D OS=Homo sapiens OX=9606 GN=UNC13D PE=1 SV=1	UNC13D	0.275929	0	0.248074	0	0	0	0	0	0	down	GO:0002432 granuloma formation;GO:0002467 germinal center formation;GO:0006909 phagocytosis;GO:0043304 regulation of mast cell degranulation;GO:0043320 natural killer cell degranulation;GO:0045921 positive regulation of exocytosis;GO:0046903 secretion;GO:0051607 defense response to virus;GO:1900026 positive regulation of substrate adhesion-dependent cell spreading;GO:1903307 positive regulation o…	GO:0005576 extracellular region;GO:0005764 lysosome;GO:0005770 late endosome;GO:0005829 cytosol;GO:0016020 membrane;GO:0033093 Weibel-Palade body;GO:0035578 azurophil granule lumen;GO:0043231 intracellular membrane-bounded organelle;GO:0055037 recycling endosome;GO:0070382 exocytic vesicle;GO:0099503 secretory vesicle	GO:0031267 small GTPase binding;GO:0046872 metal ion binding	U: Intracellular trafficking, secretion, and vesicular transport;T: Signal transduction mechanisms	K19728	--	IPR014772: Mammalian uncoordinated homology 13, domain 2;IPR014770: Munc13 homology 1;IPR010439: MUN domain;IPR035892: C2 domain superfamily;IPR000008: C2 domain	Nucleus	--
Q76EJ3	UDP-N-acetylglucosamine/UDP-glucose/GDP-mannose transporter OS=Homo sapiens OX=9606 GN=SLC35D2 PE=1 SV=1	SLC35D2	0	0	0	0.056632	0.0537657	0	inf	0	0	up	--	GO:0005794 Golgi apparatus;GO:0016021 integral component of membrane	--	G: Carbohydrate transport and metabolism;O: Posttranslational modification, protein turnover, chaperones;U: Intracellular trafficking, secretion, and vesicular transport	K15281	--	IPR004853: Sugar phosphate transporter domain	Plasma membrane	--
Q7RTS7	Keratin, type II cytoskeletal 74 OS=Homo sapiens OX=9606 GN=KRT74 PE=1 SV=2	KRT74	4.33277	0	0	0	0	0	0	0	0	down	GO:0031424 keratinization;GO:0045104 intermediate filament cytoskeleton organization;GO:0045109 intermediate filament organization	GO:0005737 cytoplasm;GO:0005829 cytosol;GO:0045095 keratin filament;GO:0070062 extracellular exosome	GO:0030280 structural constituent of skin epidermis;GO:1990254 keratin filament binding	--	K07605	--	IPR039008: Intermediate filament, rod domain;IPR003054: Keratin, type II;IPR018039: Intermediate filament protein, conserved site;IPR032444: Keratin type II head	Cytoplasm	--
Q7RTZ1	Ovochymase-2 OS=Homo sapiens OX=9606 GN=OVCH2 PE=3 SV=2	OVCH2	0	0.0562339	0	0	0	0	0	0	0	down	GO:0006508 proteolysis;GO:0009566 fertilization	GO:0005576 extracellular region;GO:0005886 plasma membrane	GO:0004252 serine-type endopeptidase activity;GO:0046872 metal ion binding	E: Amino acid transport and metabolism	K01362	--	IPR000859: CUB domain;IPR001254: Serine proteases, trypsin domain;IPR001314: Peptidase S1A, chymotrypsin family;IPR035914: Spermadhesin, CUB domain superfamily;IPR043504: Peptidase S1, PA clan, chymotrypsin-like fold;IPR009003: Peptidase S1, PA clan;IPR033116: Serine proteases, trypsin family, serine active site;IPR018114: Serine proteases, trypsin family, histidine active site	Extracell	CS pos: 22-23. GKS-AT. Pr: 0.6621
Q86SQ0	Pleckstrin homology-like domain family B member 2 OS=Homo sapiens OX=9606 GN=PHLDB2 PE=1 SV=2	PHLDB2	0.215111	0	0	0	0	0	0	0	0	down	GO:0000226 microtubule cytoskeleton organization;GO:0010470 regulation of gastrulation;GO:0010717 regulation of epithelial to mesenchymal transition;GO:0045184 establishment of protein localization;GO:0051497 negative regulation of stress fiber assembly;GO:0051895 negative regulation of focal adhesion assembly;GO:0070507 regulation of microtubule cytoskeleton organization;GO:1903690 negative regu…	GO:0005829 cytosol;GO:0005886 plasma membrane;GO:0031252 cell leading edge;GO:0045111 intermediate filament cytoskeleton;GO:0045180 basal cortex	GO:0045296 cadherin binding	--	K23794	--	IPR001849: Pleckstrin homology domain;IPR037810: PHLDB1/2/3, PH domain;IPR011993: PH-like domain superfamily	Nucleus	--
Q86VZ6	Juxtaposed with another zinc finger protein 1 OS=Homo sapiens OX=9606 GN=JAZF1 PE=1 SV=2	JAZF1	0.204239	0.180735	0.204042	0.0988428	0.127846	0.128527	0.603066	0.0147542	0.464298	down	GO:0000122 negative regulation of transcription by RNA polymerase II;GO:0006629 lipid metabolic process	GO:0001650 fibrillar center;GO:0005634 nucleus;GO:0005654 nucleoplasm;GO:0005829 cytosol;GO:0017053 transcription repressor complex	GO:0003714 transcription corepressor activity;GO:0046872 metal ion binding	K: Transcription;D: Cell cycle control, cell division, chromosome partitioning	K19495	--	IPR036236: Zinc finger C2H2 superfamily;IPR013087: Zinc finger C2H2-type	Nucleus	--
Q86X29	Lipolysis-stimulated lipoprotein receptor OS=Homo sapiens OX=9606 GN=LSR PE=1 SV=4	LSR	0	0	0	0	0.266404	0	inf	0	0	up	GO:0001889 liver development;GO:0010669 epithelial structure maintenance;GO:0035633 maintenance of blood-brain barrier;GO:0060856 establishment of blood-brain barrier;GO:0061436 establishment of skin barrier;GO:0061833 protein localization to tricellular tight junction;GO:1904274 tricellular tight junction assembly	GO:0005886 plasma membrane;GO:0005923 bicellular tight junction;GO:0016020 membrane;GO:0016021 integral component of membrane;GO:0034361 very-low-density lipoprotein particle;GO:0034362 low-density lipoprotein particle;GO:0042627 chylomicron;GO:0061689 tricellular tight junction;GO:0070062 extracellular exosome;GO:0070160 tight junction	--	--	K25782	--	IPR007110: Immunoglobulin-like domain;IPR036179: Immunoglobulin-like domain superfamily;IPR003599: Immunoglobulin subtype;IPR008664: LISCH7;IPR013783: Immunoglobulin-like fold	Nucleus	--
Q8IYM9	E3 ubiquitin-protein ligase TRIM22 OS=Homo sapiens OX=9606 GN=TRIM22 PE=1 SV=1	TRIM22	0	0	0.566311	0	0	0	0	0	0	down	GO:0000209 protein polyubiquitination;GO:0006355 regulation of transcription, DNA-templated;GO:0006955 immune response;GO:0009615 response to virus;GO:0010468 regulation of gene expression;GO:0010508 positive regulation of autophagy;GO:0016567 protein ubiquitination;GO:0032880 regulation of protein localization;GO:0043123 positive regulation of I-kappaB kinase/NF-kappaB signaling;GO:0045087 innat…	GO:0005634 nucleus;GO:0005654 nucleoplasm;GO:0005737 cytoplasm;GO:0005794 Golgi apparatus;GO:0005829 cytosol;GO:0015030 Cajal body;GO:0016604 nuclear body;GO:0016607 nuclear speck	GO:0003713 transcription coactivator activity;GO:0003714 transcription corepressor activity;GO:0008270 zinc ion binding;GO:0019901 protein kinase binding;GO:0030674 protein-macromolecule adaptor activity;GO:0042802 identical protein binding;GO:0042803 protein homodimerization activity;GO:0061630 ubiquitin protein ligase activity	O: Posttranslational modification, protein turnover, chaperones	K11999	--	IPR043136: B30.2/SPRY domain superfamily;IPR017907: Zinc finger, RING-type, conserved site;IPR003879: Butyrophylin-like, SPRY domain;IPR013320: Concanavalin A-like lectin/glucanase domain superfamily;IPR003877: SPRY domain;IPR013083: Zinc finger, RING/FYVE/PHD-type;IPR035827: TRIM22, PRY/SPRY domain;IPR000315: B-box-type zinc finger;IPR001841: Zinc finger, RING-type;IPR027370: Zinc finger, RING-t…	Nucleus	--
Q8N2R8	Protein FAM43A OS=Homo sapiens OX=9606 GN=FAM43A PE=1 SV=2	FAM43A	0	0	0	0	0.0428596	0	inf	0	0	up	--	--	--	S: Function unknown	--	--	IPR033930: FAM43A/B, phosphotyrosine-binding domain;IPR011993: PH-like domain superfamily;IPR006020: PTB/PI domain	Nucleus	--
Q8N8I0	Sterile alpha motif domain-containing protein 12 OS=Homo sapiens OX=9606 GN=SAMD12 PE=1 SV=2	SAMD12	0	0.135887	0	0	0	0	0	0	0	down	GO:0007169 transmembrane receptor protein tyrosine kinase signaling pathway	GO:0009898 cytoplasmic side of plasma membrane	--	--	--	--	IPR001660: Sterile alpha motif domain;IPR013761: Sterile alpha motif/pointed domain superfamily;IPR039144: Aveugle-like, SAM domain	Cytoplasm	--
Q8N9L9	Peroxisomal succinyl-coenzyme A thioesterase OS=Homo sapiens OX=9606 GN=ACOT4 PE=1 SV=2	ACOT4	0	0	0	0	0	0.0361554	inf	0	0	up	GO:0000038 very long-chain fatty acid metabolic process;GO:0001676 long-chain fatty acid metabolic process;GO:0006104 succinyl-CoA metabolic process;GO:0006631 fatty acid metabolic process;GO:0006633 fatty acid biosynthetic process;GO:0006637 acyl-CoA metabolic process;GO:0032788 saturated monocarboxylic acid metabolic process;GO:0032789 unsaturated monocarboxylic acid metabolic process;GO:004364…	GO:0005777 peroxisome;GO:0005782 peroxisomal matrix;GO:0005829 cytosol	GO:0004778 succinyl-CoA hydrolase activity;GO:0016290 palmitoyl-CoA hydrolase activity;GO:0044466 glutaryl-CoA hydrolase activity;GO:0047617 acyl-CoA hydrolase activity;GO:0052689 carboxylic ester hydrolase activity;GO:0102991 myristoyl-CoA hydrolase activity	--	K01068	ko00062: Fatty acid elongation;ko01040: Biosynthesis of unsaturated fatty acids;ko01100: Metabolic pathways;ko04913: Ovarian steroidogenesis	IPR016662: Acyl-CoA thioesterase, long chain;IPR029058: Alpha/Beta hydrolase fold;IPR014940: BAAT/Acyl-CoA thioester hydrolase C-terminal;IPR006862: Acyl-CoA thioester hydrolase/bile acid-CoA amino acid N-acetyltransferase;IPR042490: Acyl-CoA thioester hydrolase/BAAT, N-terminal	Cytoplasm	--
Q8N9M5	Transmembrane protein 102 OS=Homo sapiens OX=9606 GN=TMEM102 PE=1 SV=1	TMEM102	0	0	0	0.0437963	0.0356783	0.0257343	inf	0	0	up	GO:0006915 apoptotic process;GO:0007165 signal transduction;GO:0010820 positive regulation of T cell chemotaxis;GO:0034097 response to cytokine;GO:0042981 regulation of apoptotic process;GO:0045785 positive regulation of cell adhesion;GO:0050730 regulation of peptidyl-tyrosine phosphorylation;GO:1901028 regulation of mitochondrial outer membrane permeabilization involved in apoptotic signaling pa…	GO:0005739 mitochondrion;GO:0005886 plasma membrane;GO:0009986 cell surface;GO:0016021 integral component of membrane;GO:0032991 protein-containing complex	--	T: Signal transduction mechanisms	--	--	IPR046906: Mab-21-like, HhH/H2TH-like domain;IPR024810: Mab-21-like	Nucleus	--
Q8NBP5	Major facilitator superfamily domain-containing protein 9 OS=Homo sapiens OX=9606 GN=MFSD9 PE=2 SV=2	MFSD9	0	0	0	0	0	0.0282997	inf	0	0	up	--	GO:0016021 integral component of membrane	GO:0022857 transmembrane transporter activity	R: General function prediction only	K08214	--	IPR011701: Major facilitator superfamily;IPR036259: MFS transporter superfamily;IPR005829: Sugar transporter, conserved site;IPR001958: Tetracycline resistance protein TetA/multidrug resistance protein MdtG;IPR020846: Major facilitator superfamily domain	Plasma membrane	--
Q8NFU3	Thiosulfate:glutathione sulfurtransferase OS=Homo sapiens OX=9606 GN=TSTD1 PE=1 SV=3	TSTD1	0.0249688	0	0	0	0	0	0	0	0	down	GO:0006006 glucose metabolic process;GO:0045944 positive regulation of transcription by RNA polymerase II;GO:0070221 sulfide oxidation, using sulfide:quinone oxidoreductase	GO:0005634 nucleus;GO:0005737 cytoplasm;GO:0005829 cytosol;GO:0036464 cytoplasmic ribonucleoprotein granule;GO:0048471 perinuclear region of cytoplasm	GO:0000981 DNA-binding transcription factor activity, RNA polymerase II-specific;GO:0003690 double-stranded DNA binding;GO:0042802 identical protein binding;GO:0043565 sequence-specific DNA binding;GO:0044877 protein-containing complex binding;GO:0050337 thiosulfate-thiol sulfurtransferase activity	P: Inorganic ion transport and metabolism	K01013	--	IPR036873: Rhodanese-like domain superfamily;IPR001763: Rhodanese-like domain	Mitochondrion	--
Q8NHG7	Small VCP/p97-interacting protein OS=Homo sapiens OX=9606 GN=SVIP PE=1 SV=1	SVIP	0	0	0.274668	0	0	0	0	0	0	down	GO:0010508 positive regulation of autophagy;GO:0031333 negative regulation of protein-containing complex assembly;GO:1903061 positive regulation of protein lipidation;GO:1903070 negative regulation of ER-associated ubiquitin-dependent protein catabolic process;GO:1904153 negative regulation of retrograde protein transport, ER to cytosol;GO:1904240 negative regulation of VCP-NPL4-UFD1 AAA ATPase c…	GO:0000139 Golgi membrane;GO:0005789 endoplasmic reticulum membrane;GO:0005886 plasma membrane;GO:0030667 secretory granule membrane;GO:0030868 smooth endoplasmic reticulum membrane;GO:0031225 anchored component of membrane;GO:0070062 extracellular exosome;GO:0070821 tertiary granule membrane	GO:0043621 protein self-association;GO:0051117 ATPase binding	--	K14014	ko04141: Protein processing in endoplasmic reticulum	IPR031632: Small VCP/p97-interacting protein	Mitochondrion	--
Q8TB45	DEP domain-containing mTOR-interacting protein OS=Homo sapiens OX=9606 GN=DEPTOR PE=1 SV=2	DEPTOR	0	0	0	0	0	0.166585	inf	0	0	up	GO:0006469 negative regulation of protein kinase activity;GO:0032007 negative regulation of TOR signaling;GO:0035556 intracellular signal transduction;GO:0045792 negative regulation of cell size;GO:1903940 negative regulation of TORC2 signaling;GO:1904262 negative regulation of TORC1 signaling;GO:2001236 regulation of extrinsic apoptotic signaling pathway	--	--	--	K20402	ko04140: Autophagy - animal;ko04150: mTOR signaling pathway	IPR001478: PDZ domain;IPR036034: PDZ superfamily;IPR037336: DEP domain-containing mTOR-interacting protein, DEP domain 2;IPR000591: DEP domain;IPR036390: Winged helix DNA-binding domain superfamily;IPR037335: DEP domain-containing mTOR-interacting protein, DEP domain 1;IPR036388: Winged helix-like DNA-binding domain superfamily	Nucleus	--
Q8TBY8	Polyamine-modulated factor 1-binding protein 1 OS=Homo sapiens OX=9606 GN=PMFBP1 PE=1 SV=3	PMFBP1	0	0	0	0	1.74942	1.52488	inf	0	0	up	GO:0007283 spermatogenesis	GO:0005737 cytoplasm;GO:0097224 sperm connecting piece	--	--	K23223	--	--	Cytoplasm	--
Q8TF30	WASP homolog-associated protein with actin, membranes and microtubules OS=Homo sapiens OX=9606 GN=WHAMM PE=1 SV=2	WHAMM	0	0.0390832	0	0	0	0	0	0	0	down	GO:0006888 endoplasmic reticulum to Golgi vesicle-mediated transport;GO:0007015 actin filament organization;GO:0030032 lamellipodium assembly;GO:0034314 Arp2/3 complex-mediated actin nucleation;GO:0048041 focal adhesion assembly;GO:0051127 positive regulation of actin nucleation;GO:0090527 actin filament reorganization;GO:0097320 plasma membrane tubulation	GO:0000139 Golgi membrane;GO:0005737 cytoplasm;GO:0005829 cytosol;GO:0005874 microtubule;GO:0030659 cytoplasmic vesicle membrane;GO:0033116 endoplasmic reticulum-Golgi intermediate compartment membrane	GO:0003779 actin binding;GO:0008017 microtubule binding;GO:0031267 small GTPase binding;GO:0071933 Arp2/3 complex binding	--	K20479	ko04530: Tight junction	IPR031738: JMY/WHAMM, middle domain;IPR031808: JMY/WHAMM, N-terminal;IPR003124: WH2 domain	Nucleus	--
Q8WTR7	Zinc finger protein 473 OS=Homo sapiens OX=9606 GN=ZNF473 PE=1 SV=1	ZNF473	0	0	0.0309991	0	0	0	0	0	0	down	GO:0006355 regulation of transcription, DNA-templated	GO:0005654 nucleoplasm	GO:0046872 metal ion binding	R: General function prediction only	K09228	ko05168: Herpes simplex virus 1 infection	IPR013087: Zinc finger C2H2-type;IPR001909: Krueppel-associated box;IPR036236: Zinc finger C2H2 superfamily;IPR036051: KRAB domain superfamily	Nucleus	--
Q8WW22	DnaJ homolog subfamily A member 4 OS=Homo sapiens OX=9606 GN=DNAJA4 PE=1 SV=1	DNAJA4	0	0	0	0	0.166634	0	inf	0	0	up	GO:0009408 response to heat;GO:0010596 negative regulation of endothelial cell migration;GO:0010628 positive regulation of gene expression;GO:0042026 protein refolding;GO:0090084 negative regulation of inclusion body assembly	GO:0005737 cytoplasm;GO:0005829 cytosol;GO:0016020 membrane	GO:0005524 ATP binding;GO:0030544 Hsp70 protein binding;GO:0046872 metal ion binding;GO:0051082 unfolded protein binding;GO:0051087 chaperone binding	O: Posttranslational modification, protein turnover, chaperones	K09505	--	IPR001623: DnaJ domain;IPR036869: Chaperone J-domain superfamily;IPR012724: Chaperone DnaJ;IPR002939: Chaperone DnaJ, C-terminal;IPR001305: Heat shock protein DnaJ, cysteine-rich domain;IPR008971: HSP40/DnaJ peptide-binding;IPR036410: Heat shock protein DnaJ, cysteine-rich domain superfamily;IPR018253: DnaJ domain, conserved site	Cytoplasm	--
Q8WWN8	Arf-GAP with Rho-GAP domain, ANK repeat and PH domain-containing protein 3 OS=Homo sapiens OX=9606 GN=ARAP3 PE=1 SV=1	ARAP3	0	0.490166	0.309845	0	0	0	0	0	0	down	GO:0007010 cytoskeleton organization;GO:0007165 signal transduction;GO:0008360 regulation of cell shape;GO:0016192 vesicle-mediated transport;GO:0035021 negative regulation of Rac protein signal transduction;GO:0035024 negative regulation of Rho protein signal transduction;GO:0043547 positive regulation of GTPase activity	GO:0001726 ruffle;GO:0005737 cytoplasm;GO:0005856 cytoskeleton;GO:0005886 plasma membrane;GO:0030027 lamellipodium	GO:0005096 GTPase activator activity;GO:0005547 phosphatidylinositol-3,4,5-trisphosphate binding;GO:0043325 phosphatidylinositol-3,4-bisphosphate binding;GO:0046872 metal ion binding	T: Signal transduction mechanisms;Z: Cytoskeleton	K12490	ko04015: Rap1 signaling pathway;ko04024: cAMP signaling pathway;ko04144: Endocytosis	IPR029071: Ubiquitin-like domain superfamily;IPR011993: PH-like domain superfamily;IPR000198: Rho GTPase-activating protein domain;IPR000159: Ras-associating (RA) domain;IPR013761: Sterile alpha motif/pointed domain superfamily;IPR008936: Rho GTPase activation protein;IPR001164: Arf GTPase activating protein;IPR001660: Sterile alpha motif domain;IPR001849: Pleckstrin homology domain;IPR037858: AR…	Cytoplasm	--
Q8WWZ3	Ectodysplasin-A receptor-associated adapter protein OS=Homo sapiens OX=9606 GN=EDARADD PE=1 SV=3	EDARADD	0	0	0	0	0.0894679	0	inf	0	0	up	GO:0007165 signal transduction;GO:0030154 cell differentiation	GO:0005829 cytosol	--	--	K23324	ko04064: NF-kappa B signaling pathway	IPR011029: Death-like domain superfamily;IPR000488: Death domain	Nucleus	--
Q92485	Acid sphingomyelinase-like phosphodiesterase 3b OS=Homo sapiens OX=9606 GN=SMPDL3B PE=1 SV=2	SMPDL3B	0	0.148189	0	0	0	0	0	0	0	down	GO:0006685 sphingomyelin catabolic process;GO:0006954 inflammatory response;GO:0034122 negative regulation of toll-like receptor signaling pathway;GO:0045087 innate immune response;GO:0046466 membrane lipid catabolic process;GO:0050728 negative regulation of inflammatory response	GO:0005615 extracellular space;GO:0005886 plasma membrane;GO:0031225 anchored component of membrane;GO:0070062 extracellular exosome	GO:0004767 sphingomyelin phosphodiesterase activity;GO:0008081 phosphoric diester hydrolase activity;GO:0008270 zinc ion binding;GO:0016798 hydrolase activity, acting on glycosyl bonds	I: Lipid transport and metabolism	K01128	--	IPR004843: Calcineurin-like phosphoesterase domain, ApaH type;IPR045473: Sphingomyelin phosphodiesterase, C-terminal domain;IPR029052: Metallo-dependent phosphatase-like;IPR041805: Acid sphingomyelinase/endopolyphosphatase, metallophosphatase domain;IPR017064: Acid sphingomyelinase-like phosphodiesterase, predicted	Peroxisome	CS pos: 18-19. ARA-EP. Pr: 0.9693
Q92504	Zinc transporter SLC39A7 OS=Homo sapiens OX=9606 GN=SLC39A7 PE=1 SV=2	SLC39A7	0.0275431	0.0153762	0	0	0	0	0	0	0	down	--	GO:0005654 nucleoplasm;GO:0005783 endoplasmic reticulum;GO:0016021 integral component of membrane	GO:0046873 metal ion transmembrane transporter activity	P: Inorganic ion transport and metabolism	K14713	ko05010: Alzheimer disease;ko05012: Parkinson disease	IPR003689: Zinc/iron permease	Plasma membrane	CS pos: 27-28. VAG-LG. Pr: 0.2569
Q92526	T-complex protein 1 subunit zeta-2 OS=Homo sapiens OX=9606 GN=CCT6B PE=1 SV=5	CCT6B	1.08999	0	0	0	0	0	0	0	0	down	GO:0006457 protein folding;GO:1901998 toxin transport	GO:0005829 cytosol;GO:0005832 chaperonin-containing T-complex	GO:0005524 ATP binding;GO:0016887 ATP hydrolysis activity;GO:0044183 protein folding chaperone;GO:0051082 unfolded protein binding;GO:0140662 ATP-dependent protein folding chaperone	O: Posttranslational modification, protein turnover, chaperones	K09498	--	IPR027413: GroEL-like equatorial domain superfamily;IPR002194: Chaperonin TCP-1, conserved site;IPR012722: T-complex protein 1, zeta subunit;IPR027409: GroEL-like apical domain superfamily;IPR002423: Chaperonin Cpn60/GroEL/TCP-1 family;IPR027410: TCP-1-like chaperonin intermediate domain superfamily;IPR017998: Chaperone tailless complex polypeptide 1 (TCP-1)	Cytoplasm	--
Q92608	Dedicator of cytokinesis protein 2 OS=Homo sapiens OX=9606 GN=DOCK2 PE=1 SV=2	DOCK2	0	0	0	0.107302	0.117591	0.08666	inf	0	0	up	GO:0007264 small GTPase mediated signal transduction;GO:0030036 actin cytoskeleton organization	--	GO:0005085 guanyl-nucleotide exchange factor activity	T: Signal transduction mechanisms	K12367	ko04062: Chemokine signaling pathway	IPR027357: DOCKER domain;IPR016024: Armadillo-type fold;IPR043161: Dedicator of cytokinesis, C-terminal, lobe A;IPR032376: Dedicator of cytokinesis, N-terminal domain;IPR046773: DOCKER, Lobe C;IPR046770: DOCKER, Lobe B;IPR043162: Dedicator of cytokinesis, C-terminal, lobe C;IPR001452: SH3 domain;IPR027007: C2 DOCK-type domain;IPR036028: SH3-like domain superfamily;IPR042455: Dedicator of cytokine…	Plasma membrane	--
Q92633	Lysophosphatidic acid receptor 1 OS=Homo sapiens OX=9606 GN=LPAR1 PE=1 SV=3	LPAR1	0.00926592	0.0116541	0	0	0	0	0	0	0	down	GO:0007193 adenylate cyclase-inhibiting G protein-coupled receptor signaling pathway;GO:0007202 activation of phospholipase C activity;GO:0008360 regulation of cell shape;GO:0010977 negative regulation of neuron projection development;GO:0014003 oligodendrocyte development;GO:0021549 cerebellum development;GO:0021554 optic nerve development;GO:0022038 corpus callosum development;GO:0032060 bleb a…	GO:0005768 endosome;GO:0005887 integral component of plasma membrane;GO:0009986 cell surface;GO:0043025 neuronal cell body;GO:0043197 dendritic spine;GO:0043198 dendritic shaft	GO:0001965 G-protein alpha-subunit binding;GO:0005543 phospholipid binding;GO:0030165 PDZ domain binding;GO:0070915 lysophosphatidic acid receptor activity	R: General function prediction only	K04289	ko04015: Rap1 signaling pathway;ko04072: Phospholipase D signaling pathway;ko04080: Neuroactive ligand-receptor interaction;ko04151: PI3K-Akt signaling pathway;ko04540: Gap junction;ko04810: Regulation of actin cytoskeleton;ko05130: Pathogenic Escherichia coli infection;ko05200: Pathways in cancer	IPR000276: G protein-coupled receptor, rhodopsin-like;IPR002277: Lysophosphatidic acid receptor EDG-2;IPR017452: GPCR, rhodopsin-like, 7TM;IPR004065: Lysophosphatidic acid receptor	Plasma membrane	--
Q92817	Envoplakin OS=Homo sapiens OX=9606 GN=EVPL PE=1 SV=3	EVPL	0.901397	0.839087	1.26436	0	0	0	0	0	0	down	GO:0008544 epidermis development;GO:0045104 intermediate filament cytoskeleton organization	GO:0001533 cornified envelope;GO:0005737 cytoplasm;GO:0005856 cytoskeleton	GO:0005198 structural molecule activity;GO:0019215 intermediate filament binding	Z: Cytoskeleton	K10383	--	IPR001101: Plectin repeat;IPR018159: Spectrin/alpha-actinin;IPR035915: Plakin repeat superfamily;IPR001452: SH3 domain;IPR041615: Desmoplakin, SH3 domain	Nucleus	--
Q92851	Caspase-10 OS=Homo sapiens OX=9606 GN=CASP10 PE=1 SV=3	CASP10	0	0.056245	0.109761	0	0	0	0	0	0	down	GO:0006508 proteolysis;GO:0006915 apoptotic process;GO:0006919 activation of cysteine-type endopeptidase activity involved in apoptotic process;GO:0042981 regulation of apoptotic process;GO:0043123 positive regulation of I-kappaB kinase/NF-kappaB signaling	GO:0005737 cytoplasm;GO:0005829 cytosol;GO:0031265 CD95 death-inducing signaling complex;GO:0097342 ripoptosome	GO:0004197 cysteine-type endopeptidase activity;GO:0031625 ubiquitin protein ligase binding;GO:0035877 death effector domain binding;GO:0097153 cysteine-type endopeptidase activity involved in apoptotic process;GO:0097199 cysteine-type endopeptidase activity involved in apoptotic signaling pathway;GO:0097200 cysteine-type endopeptidase activity involved in execution phase of apoptosis	D: Cell cycle control, cell division, chromosome partitioning	K04400	ko04210: Apoptosis;ko04622: RIG-I-like receptor signaling pathway;ko04668: TNF signaling pathway;ko05152: Tuberculosis;ko05161: Hepatitis B	IPR033139: Peptidase family C14A, cysteine active site;IPR001309: Peptidase C14, p20 domain;IPR015917: Peptidase C14A, caspase catalytic domain;IPR001875: Death effector domain;IPR002138: Peptidase C14, caspase non-catalytic subunit p10;IPR011029: Death-like domain superfamily;IPR029030: Caspase-like domain superfamily;IPR016129: Peptidase family C14A, His active site	Cytoplasm	--
Q92982	Ninjurin-1 OS=Homo sapiens OX=9606 GN=NINJ1 PE=1 SV=2	NINJ1	0.054879	0	0	0	0	0	0	0	0	down	GO:0001525 angiogenesis;GO:0002232 leukocyte chemotaxis involved in inflammatory response;GO:0006954 inflammatory response;GO:0007155 cell adhesion;GO:0007399 nervous system development;GO:0012501 programmed cell death;GO:0019835 cytolysis;GO:0034113 heterotypic cell-cell adhesion;GO:0034145 positive regulation of toll-like receptor 4 signaling pathway;GO:0042246 tissue regeneration;GO:0042692 mu…	GO:0005576 extracellular region;GO:0016021 integral component of membrane;GO:0070161 anchoring junction;GO:0097060 synaptic membrane	GO:0001530 lipopolysaccharide binding;GO:0098631 cell adhesion mediator activity	--	--	--	IPR007007: Ninjurin	Plasma membrane	--
Q969H4	Connector enhancer of kinase suppressor of ras 1 OS=Homo sapiens OX=9606 GN=CNKSR1 PE=1 SV=1	CNKSR1	0	0	0.0740436	0	0	0	0	0	0	down	GO:0007169 transmembrane receptor protein tyrosine kinase signaling pathway;GO:0007265 Ras protein signal transduction;GO:0007266 Rho protein signal transduction	GO:0005886 plasma membrane;GO:0005911 cell-cell junction;GO:0005938 cell cortex	GO:0030674 protein-macromolecule adaptor activity	F: Nucleotide transport and metabolism	K23783	--	IPR036034: PDZ superfamily;IPR017874: CRIC domain;IPR001478: PDZ domain;IPR001849: Pleckstrin homology domain;IPR001660: Sterile alpha motif domain;IPR011993: PH-like domain superfamily;IPR013761: Sterile alpha motif/pointed domain superfamily	Nucleus	--
Q969Z3	Mitochondrial amidoxime reducing component 2 OS=Homo sapiens OX=9606 GN=MTARC2 PE=1 SV=1	MTARC2	0	0	0.209008	0	0	0	0	0	0	down	GO:0006809 nitric oxide biosynthetic process;GO:0042126 nitrate metabolic process;GO:0051410 detoxification of nitrogen compound;GO:0070458 cellular detoxification of nitrogen compound	GO:0005739 mitochondrion;GO:0005741 mitochondrial outer membrane;GO:0005777 peroxisome	GO:0008940 nitrate reductase activity;GO:0016661 oxidoreductase activity, acting on other nitrogenous compounds as donors;GO:0030151 molybdenum ion binding;GO:0030170 pyridoxal phosphate binding;GO:0043546 molybdopterin cofactor binding;GO:0098809 nitrite reductase activity	R: General function prediction only	K15631	ko00790: Folate biosynthesis;ko01100: Metabolic pathways	IPR011037: Pyruvate kinase-like, insert domain superfamily;IPR005302: Molybdenum cofactor sulfurase, C-terminal;IPR005303: MOSC, N-terminal beta barrel	Mitochondrion	--
Q96C28	Zinc finger protein 707 OS=Homo sapiens OX=9606 GN=ZNF707 PE=1 SV=2	ZNF707	0.0624034	0	0	0	0	0	0	0	0	down	GO:0006357 regulation of transcription by RNA polymerase II	GO:0005634 nucleus	GO:0000978 RNA polymerase II cis-regulatory region sequence-specific DNA binding;GO:0003700 DNA-binding transcription factor activity;GO:0046872 metal ion binding	R: General function prediction only	K09228	ko05168: Herpes simplex virus 1 infection	IPR036236: Zinc finger C2H2 superfamily;IPR013087: Zinc finger C2H2-type;IPR001909: Krueppel-associated box;IPR036051: KRAB domain superfamily	Nucleus	--
Q96GS6	Alpha/beta hydrolase domain-containing protein 17A OS=Homo sapiens OX=9606 GN=ABHD17A PE=1 SV=1	ABHD17A	0	0	0	0.106134	0	0	inf	0	0	up	GO:0002084 protein depalmitoylation;GO:0072657 protein localization to membrane;GO:0099175 regulation of postsynapse organization;GO:1902817 negative regulation of protein localization to microtubule;GO:1905668 positive regulation of protein localization to endosome	GO:0005886 plasma membrane;GO:0010008 endosome membrane;GO:0016020 membrane;GO:0016607 nuclear speck;GO:0043197 dendritic spine;GO:0043231 intracellular membrane-bounded organelle;GO:0055038 recycling endosome membrane;GO:0070161 anchoring junction;GO:0098978 glutamatergic synapse;GO:0099031 anchored component of postsynaptic density membrane;GO:0099033 anchored component of postsynaptic recyclin…	GO:0008474 palmitoyl-(protein) hydrolase activity	R: General function prediction only	K01076	--	IPR029058: Alpha/Beta hydrolase fold;IPR022742: Serine aminopeptidase, S33	Extracell	--
Q96MK2	RIPOR family member 3 OS=Homo sapiens OX=9606 GN=RIPOR3 PE=1 SV=4	RIPOR3	0	0	0	0	0	0.10899	inf	0	0	up	--	--	--	--	K24818	--	IPR031780: FAM65, N-terminal	Mitochondrion	--
Q96NJ6	Zinc finger protein 3 homolog OS=Homo sapiens OX=9606 GN=ZFP3 PE=1 SV=1	ZFP3	0	0	0	0.0323573	0	0.0603146	inf	0	0	up	--	--	--	R: General function prediction only	K09228	ko05168: Herpes simplex virus 1 infection	IPR013087: Zinc finger C2H2-type;IPR036236: Zinc finger C2H2 superfamily	Nucleus	--
Q96Q42	Alsin OS=Homo sapiens OX=9606 GN=ALS2 PE=1 SV=2	ALS2	0.113378	0.0695033	0.0741817	0.18083	0.143792	0.120992	1.73348	0.0474124	0.663716	up	GO:0001662 behavioral fear response;GO:0001701 in utero embryonic development;GO:0001881 receptor recycling;GO:0006979 response to oxidative stress;GO:0007032 endosome organization;GO:0007041 lysosomal transport;GO:0007409 axonogenesis;GO:0007528 neuromuscular junction development;GO:0007626 locomotory behavior;GO:0008104 protein localization;GO:0008219 cell death;GO:0016197 endosomal transport;G…	GO:0001726 ruffle;GO:0005634 nucleus;GO:0005737 cytoplasm;GO:0005769 early endosome;GO:0005813 centrosome;GO:0005829 cytosol;GO:0014069 postsynaptic density;GO:0016020 membrane;GO:0030027 lamellipodium;GO:0030425 dendrite;GO:0030426 growth cone;GO:0031982 vesicle;GO:0032991 protein-containing complex;GO:0043025 neuronal cell body;GO:0043197 dendritic spine;GO:0043231 intracellular membrane-bounde…	GO:0005085 guanyl-nucleotide exchange factor activity;GO:0005096 GTPase activator activity;GO:0031267 small GTPase binding;GO:0042802 identical protein binding;GO:0042803 protein homodimerization activity;GO:0043539 protein serine/threonine kinase activator activity	S: Function unknown	K04575	ko05014: Amyotrophic lateral sclerosis;ko05022: Pathways of neurodegeneration - multiple diseases	IPR037191: VPS9 domain superfamily;IPR000219: Dbl homology (DH) domain;IPR000408: Regulator of chromosome condensation, RCC1;IPR003123: VPS9 domain;IPR003409: MORN motif;IPR009091: Regulator of chromosome condensation 1/beta-lactamase-inhibitor protein II;IPR035899: Dbl homology (DH) domain superfamily;IPR011993: PH-like domain superfamily	Nucleus	--
Q96SQ9	Cytochrome P450 2S1 OS=Homo sapiens OX=9606 GN=CYP2S1 PE=1 SV=2	CYP2S1	0	0	0.259421	0	0	0	0	0	0	down	GO:0006082 organic acid metabolic process;GO:0006690 icosanoid metabolic process;GO:0006693 prostaglandin metabolic process;GO:0006805 xenobiotic metabolic process;GO:0019373 epoxygenase P450 pathway;GO:0042573 retinoic acid metabolic process	GO:0005737 cytoplasm;GO:0005783 endoplasmic reticulum;GO:0005789 endoplasmic reticulum membrane;GO:0043231 intracellular membrane-bounded organelle	GO:0004497 monooxygenase activity;GO:0004796 thromboxane-A synthase activity;GO:0005506 iron ion binding;GO:0008392 arachidonic acid epoxygenase activity;GO:0008395 steroid hydroxylase activity;GO:0008401 retinoic acid 4-hydroxylase activity;GO:0016712 oxidoreductase activity, acting on paired donors, with incorporation or reduction of molecular oxygen, reduced flavin or flavoprotein as one donor…	Q: Secondary metabolites biosynthesis, transport and catabolism	K07420	ko00830: Retinol metabolism;ko00980: Metabolism of xenobiotics by cytochrome P450;ko01100: Metabolic pathways	IPR036396: Cytochrome P450 superfamily;IPR001128: Cytochrome P450;IPR008067: Cytochrome P450, E-class, group I, CYP2A-like;IPR017972: Cytochrome P450, conserved site;IPR002401: Cytochrome P450, E-class, group I	Extracell	CS pos: 28-29. TRA-RG. Pr: 0.5644
Q9BRB3	Phosphatidylinositol N-acetylglucosaminyltransferase subunit Q OS=Homo sapiens OX=9606 GN=PIGQ PE=1 SV=3	PIGQ	0	0.0734668	0.143894	0	0	0	0	0	0	down	GO:0005975 carbohydrate metabolic process;GO:0006506 GPI anchor biosynthetic process	GO:0000506 glycosylphosphatidylinositol-N-acetylglucosaminyltransferase (GPI-GnT) complex;GO:0005783 endoplasmic reticulum;GO:0005789 endoplasmic reticulum membrane;GO:0016021 integral component of membrane	--	M: Cell wall/membrane/envelope biogenesis;O: Posttranslational modification, protein turnover, chaperones	K03860	ko00563: Glycosylphosphatidylinositol (GPI)-anchor biosynthesis;ko01100: Metabolic pathways	IPR007720: Phosphatidylinositol N-acetylglucosaminyltransferase subunit Q/GPI1	Plasma membrane	--
Q9H3M7	Thioredoxin-interacting protein OS=Homo sapiens OX=9606 GN=TXNIP PE=1 SV=1	TXNIP	0	0.0392194	0	0	0	0	0	0	0	down	GO:0000122 negative regulation of transcription by RNA polymerase II;GO:0006606 protein import into nucleus;GO:0007049 cell cycle;GO:0009410 response to xenobiotic stimulus;GO:0009612 response to mechanical stimulus;GO:0009749 response to glucose;GO:0015031 protein transport;GO:0030216 keratinocyte differentiation;GO:0032355 response to estradiol;GO:0032570 response to progesterone;GO:0042127 reg…	GO:0005634 nucleus;GO:0005737 cytoplasm;GO:0005758 mitochondrial intermembrane space;GO:0005829 cytosol	GO:0004857 enzyme inhibitor activity;GO:0031625 ubiquitin protein ligase binding	R: General function prediction only	K20910	ko04621: NOD-like receptor signaling pathway	IPR014756: Immunoglobulin E-set;IPR014752: Arrestin-like, C-terminal;IPR011022: Arrestin C-terminal-like domain;IPR011021: Arrestin-like, N-terminal	Cytoplasm	--
Q9H3S4	Thiamin pyrophosphokinase 1 OS=Homo sapiens OX=9606 GN=TPK1 PE=1 SV=1	TPK1	0	0	0	0	0	0.058004	inf	0	0	up	GO:0006772 thiamine metabolic process;GO:0009229 thiamine diphosphate biosynthetic process;GO:0016310 phosphorylation	--	GO:0004788 thiamine diphosphokinase activity;GO:0005524 ATP binding;GO:0016301 kinase activity;GO:0030975 thiamine binding	H: Coenzyme transport and metabolism	K00949	ko00730: Thiamine metabolism;ko01100: Metabolic pathways;ko01240: Biosynthesis of cofactors	IPR007371: Thiamin pyrophosphokinase, catalytic domain;IPR036759: Thiamin pyrophosphokinase, catalytic domain superfamily;IPR016966: Thiamin pyrophosphokinase, eukaryotic;IPR036371: Thiamin pyrophosphokinase, thiamin-binding domain superfamily;IPR007373: Thiamin pyrophosphokinase, thiamin-binding domain;IPR006282: Thiamin pyrophosphokinase	Cytoskeleton	--
Q9H479	Fructosamine-3-kinase OS=Homo sapiens OX=9606 GN=FN3K PE=1 SV=1	FN3K	0	0	0.858203	0	0	0	0	0	0	down	GO:0016310 phosphorylation;GO:0030389 fructosamine metabolic process;GO:0030393 fructoselysine metabolic process;GO:0030855 epithelial cell differentiation;GO:0036525 protein deglycation;GO:0043687 post-translational protein modification	GO:0005829 cytosol	GO:0005524 ATP binding;GO:0016301 kinase activity;GO:0102193 protein-ribulosamine 3-kinase activity;GO:0102194 protein-fructosamine 3-kinase activity	R: General function prediction only	K15522	--	IPR016477: Fructosamine/Ketosamine-3-kinase;IPR011009: Protein kinase-like domain superfamily	Nucleus	--
Q9H8J5	MANSC domain-containing protein 1 OS=Homo sapiens OX=9606 GN=MANSC1 PE=1 SV=1	MANSC1	0	0	0	0.143767	0	0	inf	0	0	up	--	GO:0016021 integral component of membrane	--	--	--	--	IPR011106: Seven cysteines, N-terminal;IPR013980: MANSC domain	Extracell_Plasma membrane	CS pos: 26-27. SAS-QN. Pr: 0.5051
Q9HCU4	Cadherin EGF LAG seven-pass G-type receptor 2 OS=Homo sapiens OX=9606 GN=CELSR2 PE=1 SV=1	CELSR2	0.0164819	0	0.0266058	0	0	0	0	0	0	down	GO:0003341 cilium movement;GO:0006355 regulation of transcription, DNA-templated;GO:0007156 homophilic cell adhesion via plasma membrane adhesion molecules;GO:0007186 G protein-coupled receptor signaling pathway;GO:0016055 Wnt signaling pathway;GO:0021591 ventricular system development;GO:0021999 neural plate anterior/posterior regionalization;GO:0022407 regulation of cell-cell adhesion;GO:003288…	GO:0005737 cytoplasm;GO:0005886 plasma membrane;GO:0016021 integral component of membrane	GO:0004930 G protein-coupled receptor activity;GO:0005509 calcium ion binding	T: Signal transduction mechanisms	K04601	--	IPR001879: GPCR, family 2, extracellular hormone receptor domain;IPR001791: Laminin G domain;IPR000742: EGF-like domain;IPR020894: Cadherin conserved site;IPR017981: GPCR, family 2-like;IPR002126: Cadherin-like;IPR015919: Cadherin-like superfamily;IPR001881: EGF-like calcium-binding domain;IPR000832: GPCR, family 2, secretin-like;IPR002049: Laminin-type EGF domain;IPR000203: GPS motif;IPR013320: …	Plasma membrane	CS pos: 31-32. LLG-DQ. Pr: 0.9322
Q9NP74	Palmdelphin OS=Homo sapiens OX=9606 GN=PALMD PE=1 SV=1	PALMD	0.842563	0	0.718965	0.560817	0.386789	0.440121	0.592465	0.0289556	0.595449	down	GO:0008360 regulation of cell shape	GO:0016020 membrane	--	--	K16519	--	IPR004965: Paralemmin	Nucleus	--
Q9NR11	Zinc finger protein 302 OS=Homo sapiens OX=9606 GN=ZNF302 PE=1 SV=1	ZNF302	0	0	0	0	0	0.0211846	inf	0	0	up	GO:0006357 regulation of transcription by RNA polymerase II	GO:0005634 nucleus	GO:0000978 RNA polymerase II cis-regulatory region sequence-specific DNA binding;GO:0000981 DNA-binding transcription factor activity, RNA polymerase II-specific;GO:0046872 metal ion binding	R: General function prediction only	K09228	ko05168: Herpes simplex virus 1 infection	IPR013087: Zinc finger C2H2-type;IPR001909: Krueppel-associated box;IPR036236: Zinc finger C2H2 superfamily;IPR036051: KRAB domain superfamily	Nucleus	--
Q9NRF8	CTP synthase 2 OS=Homo sapiens OX=9606 GN=CTPS2 PE=1 SV=1	CTPS2	0	0	0	0.471906	0	0	inf	0	0	up	GO:0006541 glutamine metabolic process;GO:0044210 'de novo' CTP biosynthetic process	--	GO:0003883 CTP synthase activity;GO:0005524 ATP binding	F: Nucleotide transport and metabolism	K01937	ko00240: Pyrimidine metabolism;ko01100: Metabolic pathways;ko01232: Nucleotide metabolism;ko01240: Biosynthesis of cofactors	IPR029062: Class I glutamine amidotransferase-like;IPR027417: P-loop containing nucleoside triphosphate hydrolase;IPR033828: CTP synthase GATase domain;IPR004468: CTP synthase;IPR017456: CTP synthase, N-terminal;IPR017926: Glutamine amidotransferase	Peroxisome	--
Q9NU53	Glycoprotein integral membrane protein 1 OS=Homo sapiens OX=9606 GN=GINM1 PE=1 SV=1	GINM1	0.480517	0.451133	0.47086	0.321202	0.310433	0.289494	0.656771	0.000830131	0.0463717	down	--	GO:0016021 integral component of membrane	--	--	--	--	--	Plasma membrane	CS pos: 28-29. TTG-AP. Pr: 0.4333
Q9NUN7	Alkaline ceramidase 3 OS=Homo sapiens OX=9606 GN=ACER3 PE=1 SV=3	ACER3	0.118135	0.128974	0.107858	0.0541189	0.0600452	0.0881047	0.569824	0.0467074	0.663648	down	GO:0006954 inflammatory response;GO:0008284 positive regulation of cell population proliferation;GO:0030148 sphingolipid biosynthetic process;GO:0042552 myelination;GO:0043067 regulation of programmed cell death;GO:0046512 sphingosine biosynthetic process;GO:0046514 ceramide catabolic process;GO:0071602 phytosphingosine biosynthetic process	GO:0005789 endoplasmic reticulum membrane;GO:0016021 integral component of membrane;GO:0030173 integral component of Golgi membrane;GO:0030176 integral component of endoplasmic reticulum membrane	GO:0005509 calcium ion binding;GO:0008270 zinc ion binding;GO:0017040 N-acylsphingosine amidohydrolase activity;GO:0070774 phytoceramidase activity;GO:0071633 dihydroceramidase activity;GO:0102121 ceramidase activity	I: Lipid transport and metabolism	K04711	ko00600: Sphingolipid metabolism;ko01100: Metabolic pathways	IPR008901: Alkaline ceramidase	Plasma membrane	--
Q9NW61	Pleckstrin homology domain-containing family J member 1 OS=Homo sapiens OX=9606 GN=PLEKHJ1 PE=1 SV=1	PLEKHJ1	0	0	0.0256756	0	0	0	0	0	0	down	GO:0001881 receptor recycling;GO:0007032 endosome organization;GO:0042147 retrograde transport, endosome to Golgi	GO:0005769 early endosome;GO:0005802 trans-Golgi network;GO:0005829 cytosol;GO:0055037 recycling endosome	--	--	K24021	--	IPR001849: Pleckstrin homology domain;IPR011993: PH-like domain superfamily	Cytoplasm_Nucleus	--
Q9NWW6	Nicotinamide riboside kinase 1 OS=Homo sapiens OX=9606 GN=NMRK1 PE=1 SV=1	NMRK1	0.0456321	0.0662526	0	0	0	0	0	0	0	down	GO:0009435 NAD biosynthetic process;GO:0016310 phosphorylation;GO:0019674 NAD metabolic process	GO:0005737 cytoplasm;GO:0005829 cytosol	GO:0005524 ATP binding;GO:0046872 metal ion binding;GO:0050262 ribosylnicotinamide kinase activity;GO:0061769 ribosylnicotinate kinase activity	F: Nucleotide transport and metabolism	K10524	ko00760: Nicotinate and nicotinamide metabolism;ko01100: Metabolic pathways	IPR027417: P-loop containing nucleoside triphosphate hydrolase	Cytoplasm	--
Q9NYY3	Serine/threonine-protein kinase PLK2 OS=Homo sapiens OX=9606 GN=PLK2 PE=1 SV=3	PLK2	0	0	0	0	0	0.0911819	inf	0	0	up	GO:0006468 protein phosphorylation;GO:0007052 mitotic spindle organization;GO:0007613 memory;GO:0016525 negative regulation of angiogenesis;GO:0048167 regulation of synaptic plasticity;GO:0071866 negative regulation of apoptotic process in bone marrow cell;GO:0090050 positive regulation of cell migration involved in sprouting angiogenesis;GO:2000773 negative regulation of cellular senescence	GO:0000785 chromatin	GO:0004674 protein serine/threonine kinase activity;GO:0005524 ATP binding	D: Cell cycle control, cell division, chromosome partitioning	K08861	ko04068: FoxO signaling pathway	IPR036947: POLO box domain superfamily;IPR033701: First polo-box domain;IPR011009: Protein kinase-like domain superfamily;IPR000719: Protein kinase domain;IPR008271: Serine/threonine-protein kinase, active site;IPR042825: PLK2, catalytic domain;IPR033695: Second polo-box domain;IPR000959: POLO box domain;IPR017441: Protein kinase, ATP binding site	Cytoplasm_Nucleus	--
Q9NZI8	Insulin-like growth factor 2 mRNA-binding protein 1 OS=Homo sapiens OX=9606 GN=IGF2BP1 PE=1 SV=2	IGF2BP1	0.530655	0	0	0	0	0	0	0	0	down	GO:0001817 regulation of cytokine production;GO:0007399 nervous system development;GO:0010468 regulation of gene expression;GO:0010610 regulation of mRNA stability involved in response to stress;GO:0017148 negative regulation of translation;GO:0022013 pallium cell proliferation in forebrain;GO:0051028 mRNA transport;GO:0051252 regulation of RNA metabolic process;GO:0070934 CRD-mediated mRNA stabi…	GO:0000932 P-body;GO:0005634 nucleus;GO:0005654 nucleoplasm;GO:0005737 cytoplasm;GO:0005829 cytosol;GO:0010494 cytoplasmic stress granule;GO:0030027 lamellipodium;GO:0030175 filopodium;GO:0030426 growth cone;GO:0043025 neuronal cell body;GO:0043197 dendritic spine;GO:0048471 perinuclear region of cytoplasm;GO:0070161 anchoring junction;GO:0070937 CRD-mediated mRNA stability complex;GO:1990904 rib…	GO:0003723 RNA binding;GO:0003729 mRNA binding;GO:0003730 mRNA 3'-UTR binding;GO:0045182 translation regulator activity;GO:0048027 mRNA 5'-UTR binding;GO:1990247 N6-methyladenosine-containing RNA binding	A: RNA processing and modification;R: General function prediction only	K17391	ko05206: MicroRNAs in cancer	IPR000504: RNA recognition motif domain;IPR012677: Nucleotide-binding alpha-beta plait domain superfamily;IPR004088: K Homology domain, type 1;IPR036612: K Homology domain, type 1 superfamily;IPR035979: RNA-binding domain superfamily;IPR004087: K Homology domain;IPR034842: IGF2BP1, RNA recognition motif 2;IPR034837: IGF2BP1, RNA recognition motif 1	Cytoplasm	--
Q9P2B2	Prostaglandin F2 receptor negative regulator OS=Homo sapiens OX=9606 GN=PTGFRN PE=1 SV=2	PTGFRN	0.139452	0	0	0	0	0	0	0	0	down	GO:0014905 myoblast fusion involved in skeletal muscle regeneration;GO:0034389 lipid droplet organization	GO:0005789 endoplasmic reticulum membrane;GO:0005794 Golgi apparatus;GO:0009986 cell surface;GO:0016021 integral component of membrane	--	--	K06729	--	IPR013783: Immunoglobulin-like fold;IPR036179: Immunoglobulin-like domain superfamily;IPR003599: Immunoglobulin subtype;IPR013106: Immunoglobulin V-set domain;IPR007110: Immunoglobulin-like domain	Extracell	CS pos: 21-22. CRG-RV. Pr: 0.7657
Q9P2F8	Signal-induced proliferation-associated 1-like protein 2 OS=Homo sapiens OX=9606 GN=SIPA1L2 PE=1 SV=2	SIPA1L2	0	0	0	0.0386699	0.0371518	0.0478632	inf	0	0	up	GO:0051056 regulation of small GTPase mediated signal transduction;GO:0090630 activation of GTPase activity	GO:0005737 cytoplasm	GO:0005096 GTPase activator activity	T: Signal transduction mechanisms	K17702	ko04015: Rap1 signaling pathway	IPR000331: Rap/Ran-GAP domain;IPR001478: PDZ domain;IPR035974: Rap/Ran-GAP superfamily;IPR036034: PDZ superfamily;IPR021818: Signal-induced proliferation-associated 1-like protein, C-terminal	Nucleus	--
Q9UBR2	Cathepsin Z OS=Homo sapiens OX=9606 GN=CTSZ PE=1 SV=1	CTSZ	0.182545	0	0	0	0	0	0	0	0	down	GO:0002003 angiotensin maturation;GO:0006508 proteolysis;GO:0010757 negative regulation of plasminogen activation;GO:0032091 negative regulation of protein binding;GO:0051603 proteolysis involved in cellular protein catabolic process;GO:0060441 epithelial tube branching involved in lung morphogenesis;GO:1901214 regulation of neuron death	GO:0005576 extracellular region;GO:0005615 extracellular space;GO:0005764 lysosome;GO:0005783 endoplasmic reticulum;GO:0005788 endoplasmic reticulum lumen;GO:0005886 plasma membrane;GO:0005938 cell cortex;GO:0030134 COPII-coated ER to Golgi transport vesicle;GO:0031410 cytoplasmic vesicle;GO:0033116 endoplasmic reticulum-Golgi intermediate compartment membrane;GO:0035580 specific granule lumen;GO…	GO:0004180 carboxypeptidase activity;GO:0004197 cysteine-type endopeptidase activity;GO:0008234 cysteine-type peptidase activity	O: Posttranslational modification, protein turnover, chaperones	K08568	ko04142: Lysosome;ko04210: Apoptosis	IPR000668: Peptidase C1A, papain C-terminal;IPR038765: Papain-like cysteine peptidase superfamily;IPR025661: Cysteine peptidase, asparagine active site;IPR033157: Cathepsin Z	Extracell	CS pos: 23-24. AQG-GL. Pr: 0.8959
Q9UDY2	Tight junction protein ZO-2 OS=Homo sapiens OX=9606 GN=TJP2 PE=1 SV=2	TJP2	0.253334	0.160186	0.268767	0.103494	0.133364	0.0954303	0.487021	0.0294255	0.595449	down	GO:0034109 homotypic cell-cell adhesion;GO:0035633 maintenance of blood-brain barrier;GO:0045216 cell-cell junction organization;GO:0050892 intestinal absorption;GO:0090557 establishment of endothelial intestinal barrier;GO:0090559 regulation of membrane permeability;GO:0098609 cell-cell adhesion;GO:0150105 protein localization to cell-cell junction;GO:1905605 positive regulation of blood-brain b…	GO:0005634 nucleus;GO:0005654 nucleoplasm;GO:0005829 cytosol;GO:0005886 plasma membrane;GO:0005912 adherens junction;GO:0005923 bicellular tight junction;GO:0044291 cell-cell contact zone	GO:0004385 guanylate kinase activity;GO:0019904 protein domain specific binding;GO:0030674 protein-macromolecule adaptor activity;GO:0045296 cadherin binding;GO:0050839 cell adhesion molecule binding;GO:1990782 protein tyrosine kinase binding	T: Signal transduction mechanisms	K06098	ko04530: Tight junction;ko05110: Vibrio cholerae infection	IPR036034: PDZ superfamily;IPR036028: SH3-like domain superfamily;IPR001478: PDZ domain;IPR027417: P-loop containing nucleoside triphosphate hydrolase;IPR001452: SH3 domain;IPR035598: ZO-2, SH3 domain;IPR008145: Guanylate kinase/L-type calcium channel beta subunit;IPR005419: Tight junction protein ZO-2;IPR005417: Tight junction protein ZO;IPR008144: Guanylate kinase-like domain	Nucleus	--
Q9UI32	Glutaminase liver isoform, mitochondrial OS=Homo sapiens OX=9606 GN=GLS2 PE=1 SV=2	GLS2	0	0	0.138964	0	0	0	0	0	0	down	GO:0006520 cellular amino acid metabolic process;GO:0006537 glutamate biosynthetic process;GO:0006543 glutamine catabolic process;GO:0042981 regulation of apoptotic process;GO:0072593 reactive oxygen species metabolic process	GO:0005739 mitochondrion;GO:0005759 mitochondrial matrix	GO:0004359 glutaminase activity	E: Amino acid transport and metabolism	K01425	ko00220: Arginine biosynthesis;ko00250: Alanine, aspartate and glutamate metabolism;ko00470: D-Amino acid metabolism;ko01100: Metabolic pathways;ko04724: Glutamatergic synapse;ko04727: GABAergic synapse;ko04964: Proximal tubule bicarbonate reclamation;ko05206: MicroRNAs in cancer;ko05230: Central carbon metabolism in cancer	IPR015868: Glutaminase;IPR036770: Ankyrin repeat-containing domain superfamily;IPR012338: Beta-lactamase/transpeptidase-like;IPR002110: Ankyrin repeat;IPR041541: Glutaminase, EF-hand domain	Nucleus	--
Q9UIG5	Psoriasis susceptibility 1 candidate gene 1 protein OS=Homo sapiens OX=9606 GN=PSORS1C1 PE=1 SV=2	PSORS1C1	0	0	0	0.0122982	0	0	inf	0	0	up	--	--	--	--	--	--	IPR028206: Psoriasis susceptibility 1 candidate 1	Nucleus	--
Q9UJJ7	RNA pseudouridylate synthase domain-containing protein 1 OS=Homo sapiens OX=9606 GN=RPUSD1 PE=1 SV=1	RPUSD1	0	0.0248549	0.017836	0	0	0	0	0	0	down	GO:0000455 enzyme-directed rRNA pseudouridine synthesis	--	GO:0003723 RNA binding;GO:0009982 pseudouridine synthase activity	A: RNA processing and modification	K22538	--	IPR006145: Pseudouridine synthase, RsuA/RluA-like;IPR020103: Pseudouridine synthase, catalytic domain superfamily	Extracell	--
Q9UL36	Zinc finger protein 236 OS=Homo sapiens OX=9606 GN=ZNF236 PE=1 SV=2	ZNF236	0.146239	0.452363	0.175915	0.663332	1.34683	1.19129	4.13348	0.0294132	0.595449	up	GO:0006357 regulation of transcription by RNA polymerase II;GO:0071333 cellular response to glucose stimulus	GO:0005634 nucleus	GO:0000978 RNA polymerase II cis-regulatory region sequence-specific DNA binding;GO:0000981 DNA-binding transcription factor activity, RNA polymerase II-specific;GO:0046872 metal ion binding	R: General function prediction only	K23560	ko05206: MicroRNAs in cancer	IPR036236: Zinc finger C2H2 superfamily;IPR013087: Zinc finger C2H2-type	Nucleus	--
Q9Y240	C-type lectin domain family 11 member A OS=Homo sapiens OX=9606 GN=CLEC11A PE=1 SV=1	CLEC11A	0.253611	0	0	0	0	0	0	0	0	down	GO:0001503 ossification;GO:0008284 positive regulation of cell population proliferation	GO:0005576 extracellular region;GO:0005615 extracellular space;GO:0005737 cytoplasm	GO:0008083 growth factor activity;GO:0030246 carbohydrate binding	T: Signal transduction mechanisms;V: Defense mechanisms	K17521	--	IPR016187: C-type lectin fold;IPR001304: C-type lectin-like;IPR016186: C-type lectin-like/link domain superfamily;IPR018378: C-type lectin, conserved site	Mitochondrion	CS pos: 21-22. GHG-AR. Pr: 0.4554
Q9Y2H5	Pleckstrin homology domain-containing family A member 6 OS=Homo sapiens OX=9606 GN=PLEKHA6 PE=1 SV=4	PLEKHA6	0	0	0.249832	0	0	0	0	0	0	down	--	--	--	--	K23797	--	IPR001849: Pleckstrin homology domain;IPR011993: PH-like domain superfamily;IPR040392: PKHA4-7, PH domain	Nucleus	--
Q9Y5P8	Serine/threonine-protein phosphatase 2A regulatory subunit B'' subunit beta OS=Homo sapiens OX=9606 GN=PPP2R3B PE=1 SV=2	PPP2R3B	0	0.0973866	0	0	0	0	0	0	0	down	GO:0006470 protein dephosphorylation;GO:0051726 regulation of cell cycle	GO:0000159 protein phosphatase type 2A complex;GO:0005634 nucleus;GO:0005654 nucleoplasm;GO:0005829 cytosol	GO:0005509 calcium ion binding;GO:0019888 protein phosphatase regulator activity	A: RNA processing and modification	K11583	ko03015: mRNA surveillance pathway;ko04071: Sphingolipid signaling pathway;ko04151: PI3K-Akt signaling pathway;ko04152: AMPK signaling pathway;ko04261: Adrenergic signaling in cardiomyocytes;ko04660: T cell receptor signaling pathway;ko04728: Dopaminergic synapse;ko05165: Human papillomavirus infection	IPR041534: PP2A regulatory subunit B'', EF-hand domain;IPR002048: EF-hand domain;IPR018247: EF-Hand 1, calcium-binding site;IPR011992: EF-hand domain pair	Cytoplasm	--
Q9Y6A1	Protein O-mannosyl-transferase 1 OS=Homo sapiens OX=9606 GN=POMT1 PE=1 SV=3	POMT1	0	0	0	0.0468729	0.0562222	0.0373246	inf	0	0	up	GO:0006493 protein O-linked glycosylation;GO:0030198 extracellular matrix organization;GO:0035269 protein O-linked mannosylation;GO:1904100 positive regulation of protein O-linked glycosylation	GO:0001669 acrosomal vesicle;GO:0005783 endoplasmic reticulum;GO:0005789 endoplasmic reticulum membrane;GO:0016021 integral component of membrane;GO:0016529 sarcoplasmic reticulum	GO:0000030 mannosyltransferase activity;GO:0004169 dolichyl-phosphate-mannose-protein mannosyltransferase activity;GO:0046872 metal ion binding	O: Posttranslational modification, protein turnover, chaperones	K00728	ko00514: Other types of O-glycan biosynthesis;ko00515: Mannose type O-glycan biosynthesis;ko01100: Metabolic pathways	IPR016093: MIR motif;IPR032421: Protein O-mannosyl-transferase, C-terminal four TM domain;IPR036300: Mir domain superfamily;IPR003342: Glycosyl transferase family 39/83	Plasma membrane	--
Q9Y6K8	Adenylate kinase isoenzyme 5 OS=Homo sapiens OX=9606 GN=AK5 PE=1 SV=2	AK5	0	0	0	0	0	0.360505	inf	0	0	up	GO:0006165 nucleoside diphosphate phosphorylation;GO:0006172 ADP biosynthetic process;GO:0006173 dADP biosynthetic process;GO:0009142 nucleoside triphosphate biosynthetic process;GO:0009220 pyrimidine ribonucleotide biosynthetic process;GO:0046034 ATP metabolic process	GO:0005737 cytoplasm;GO:0005829 cytosol;GO:0034451 centriolar satellite	GO:0004017 adenylate kinase activity;GO:0004550 nucleoside diphosphate kinase activity;GO:0005524 ATP binding	F: Nucleotide transport and metabolism	K00939	ko00230: Purine metabolism;ko00730: Thiamine metabolism;ko01100: Metabolic pathways;ko01232: Nucleotide metabolism;ko01240: Biosynthesis of cofactors	IPR000850: Adenylate kinase/UMP-CMP kinase;IPR027417: P-loop containing nucleoside triphosphate hydrolase;IPR033690: Adenylate kinase, conserved site;IPR006267: Adenylate kinase, isozyme 1/5	Cytoskeleton	--
KEGG pathway
Category	Term	Count	%	PValue	Genes	List Total	Pop Hits	Pop Total	Fold Enrichment	Bonferroni	Benjamini	FDR
KEGG_PATHWAY	hsa05418:Fluid shear stress and atherosclerosis	7	3.84615	0.0026962	IL1A, GSTM1, IL1B, GSTT2, ASS1, MAPK13, MAP2K6	88	139	8644	4.9467	0.458203	0.375426	0.373772
KEGG_PATHWAY	hsa05167:Kaposi sarcoma-associated herpesvirus infection	8	4.3956	0.00330772	LYN, HCK, GNG2, FAS, HLA-A, CXCL2, MAPK13, MAP2K6	88	194	8644	4.05061	0.528623	0.375426	0.373772
KEGG_PATHWAY	hsa04668:TNF signaling pathway	6	3.2967	0.00572147	CASP10, IL1B, FAS, CXCL2, MAPK13, MAP2K6	88	114	8644	5.16986	0.72815	0.412811	0.410992
KEGG_PATHWAY	hsa05332:Graft-versus-host disease	4	2.1978	0.00851947	IL1A, IL1B, FAS, HLA-A	88	42	8644	9.35498	0.856613	0.412811	0.410992
KEGG_PATHWAY	hsa04940:Type I diabetes mellitus	4	2.1978	0.00909275	IL1A, IL1B, FAS, HLA-A	88	43	8644	9.13742	0.874254	0.412811	0.410992
KEGG_PATHWAY	hsa04936:Alcoholic liver disease	6	3.2967	0.0140424	ALDH2, IL1B, FAS, CXCL2, MAPK13, MAP2K6	88	142	8644	4.15045	0.959652	0.483057	0.480929
KEGG_PATHWAY	hsa01100:Metabolic pathways	25	13.7363	0.0162084	CDA, GLS2, PIGQ, AMD1, POMT1, QPRT, GSTT2, ABAT, AK5, PAPSS2, NDST2, ALDH2, NMRK1, GSTM1, TPK1, AKR1C3, CTPS2, ACSL4, ASS1, ALDH3A1, CYP2S1, ACER3, PNPLA4, PLPP3, ACOT4	88	1546	8644	1.58841	0.975509	0.483057	0.480929
KEGG_PATHWAY	hsa05205:Proteoglycans in cancer	7	3.84615	0.017024	FZD6, PXN, FAS, HCLS1, TIMP3, PTPN6, MAPK13	88	205	8644	3.3541	0.979712	0.483057	0.480929
KEGG_PATHWAY	hsa05170:Human immunodeficiency virus 1 infection	7	3.84615	0.019752	GNG2, AP1G2, PXN, FAS, HLA-A, MAPK13, MAP2K6	88	212	8644	3.24335	0.989204	0.498188	0.495994
KEGG_PATHWAY	hsa05163:Human cytomegalovirus infection	7	3.84615	0.0255841	GNG2, IL1B, PXN, FAS, HLA-A, MAPK13, MAP2K6	88	225	8644	3.05596	0.997214	0.58076	0.578201
KEGG_PATHWAY	hsa00410:beta-Alanine metabolism	3	1.64835	0.0385576	ALDH3A1, ALDH2, ABAT	88	31	8644	9.50587	0.999867	0.695589	0.692525
KEGG_PATHWAY	hsa05140:Leishmaniasis	4	2.1978	0.0422786	IL1A, IL1B, PTPN6, MAPK13	88	77	8644	5.10272	0.999945	0.695589	0.692525
KEGG_PATHWAY	hsa00980:Metabolism of xenobiotics by cytochrome P450	4	2.1978	0.0436595	ALDH3A1, GSTM1, CYP2S1, GSTT2	88	78	8644	5.0373	0.99996	0.695589	0.692525
KEGG_PATHWAY	hsa04062:Chemokine signaling pathway	6	3.2967	0.0439466	LYN, HCK, GNG2, PXN, DOCK2, CXCL2	88	192	8644	3.0696	0.999963	0.695589	0.692525
KEGG_PATHWAY	hsa04380:Osteoclast differentiation	5	2.74725	0.0469082	IL1A, IL1B, FOSB, MAPK13, MAP2K6	88	135	8644	3.63805	0.999982	0.695589	0.692525
KEGG_PATHWAY	hsa05130:Pathogenic Escherichia coli infection	6	3.2967	0.0490283	IL1B, LPAR1, FAS, HCLS1, PTPN6, MAPK13	88	198	8644	2.97658	0.999989	0.695589	0.692525
KEGG_PATHWAY	hsa00250:Alanine, aspartate and glutamate metabolism	3	1.64835	0.0531373	GLS2, ABAT, ASS1	88	37	8644	7.96437	0.999996	0.709059	0.705935
KEGG_PATHWAY	hsa04015:Rap1 signaling pathway	6	3.2967	0.0601987	RGS14, LPAR1, ARAP3, SIPA1L2, MAPK13, MAP2K6	88	210	8644	2.80649	0.999999	0.709059	0.705935
KEGG_PATHWAY	hsa05235:PD-L1 expression and PD-1 checkpoint pathway in cancer	4	2.1978	0.0603035	PTPN6, RASGRP1, MAPK13, MAP2K6	88	89	8644	4.41471	0.999999	0.709059	0.705935
KEGG_PATHWAY	hsa05417:Lipid and atherosclerosis	6	3.2967	0.06525	LYN, IL1B, FAS, CXCL2, MAPK13, MAP2K6	88	215	8644	2.74123	1	0.709059	0.705935
KEGG_PATHWAY	hsa01240:Biosynthesis of cofactors	5	2.74725	0.0680789	ALDH2, TPK1, QPRT, CTPS2, AK5	88	153	8644	3.21004	1	0.709059	0.705935
KEGG_PATHWAY	hsa04657:IL-17 signaling pathway	4	2.1978	0.0687194	IL1B, FOSB, CXCL2, MAPK13	88	94	8644	4.17988	1	0.709059	0.705935
KEGG_PATHWAY	hsa04010:MAPK signaling pathway	7	3.84615	0.0822913	IL1A, IL1B, MAP3K21, FAS, RASGRP1, MAPK13, MAP2K6	88	301	8644	2.28436	1	0.812179	0.808601
KEGG_PATHWAY	hsa04064:NF-kappa B signaling pathway	4	2.1978	0.087042	EDARADD, LYN, IL1B, CXCL2	88	104	8644	3.77797	1	0.823272	0.819646
GO enrichment analysis
Category	Term	Count	%	PValue	Genes	List Total	Pop Hits	Pop Total	Fold Enrichment	Bonferroni	Benjamini	FDR
KEGG_PATHWAY	hsa05418:Fluid shear stress and atherosclerosis	7	3.84615	0.0026962	IL1A, GSTM1, IL1B, GSTT2, ASS1, MAPK13, MAP2K6	88	139	8644	4.9467	0.458203	0.375426	0.373772
KEGG_PATHWAY	hsa05167:Kaposi sarcoma-associated herpesvirus infection	8	4.3956	0.00330772	LYN, HCK, GNG2, FAS, HLA-A, CXCL2, MAPK13, MAP2K6	88	194	8644	4.05061	0.528623	0.375426	0.373772
KEGG_PATHWAY	hsa04668:TNF signaling pathway	6	3.2967	0.00572147	CASP10, IL1B, FAS, CXCL2, MAPK13, MAP2K6	88	114	8644	5.16986	0.72815	0.412811	0.410992
KEGG_PATHWAY	hsa05332:Graft-versus-host disease	4	2.1978	0.00851947	IL1A, IL1B, FAS, HLA-A	88	42	8644	9.35498	0.856613	0.412811	0.410992
KEGG_PATHWAY	hsa04940:Type I diabetes mellitus	4	2.1978	0.00909275	IL1A, IL1B, FAS, HLA-A	88	43	8644	9.13742	0.874254	0.412811	0.410992
KEGG_PATHWAY	hsa04936:Alcoholic liver disease	6	3.2967	0.0140424	ALDH2, IL1B, FAS, CXCL2, MAPK13, MAP2K6	88	142	8644	4.15045	0.959652	0.483057	0.480929
KEGG_PATHWAY	hsa01100:Metabolic pathways	25	13.7363	0.0162084	CDA, GLS2, PIGQ, AMD1, POMT1, QPRT, GSTT2, ABAT, AK5, PAPSS2, NDST2, ALDH2, NMRK1, GSTM1, TPK1, AKR1C3, CTPS2, ACSL4, ASS1, ALDH3A1, CYP2S1, ACER3, PNPLA4, PLPP3, ACOT4	88	1546	8644	1.58841	0.975509	0.483057	0.480929
KEGG_PATHWAY	hsa05205:Proteoglycans in cancer	7	3.84615	0.017024	FZD6, PXN, FAS, HCLS1, TIMP3, PTPN6, MAPK13	88	205	8644	3.3541	0.979712	0.483057	0.480929
KEGG_PATHWAY	hsa05170:Human immunodeficiency virus 1 infection	7	3.84615	0.019752	GNG2, AP1G2, PXN, FAS, HLA-A, MAPK13, MAP2K6	88	212	8644	3.24335	0.989204	0.498188	0.495994
KEGG_PATHWAY	hsa05163:Human cytomegalovirus infection	7	3.84615	0.0255841	GNG2, IL1B, PXN, FAS, HLA-A, MAPK13, MAP2K6	88	225	8644	3.05596	0.997214	0.58076	0.578201
KEGG_PATHWAY	hsa00410:beta-Alanine metabolism	3	1.64835	0.0385576	ALDH3A1, ALDH2, ABAT	88	31	8644	9.50587	0.999867	0.695589	0.692525
KEGG_PATHWAY	hsa05140:Leishmaniasis	4	2.1978	0.0422786	IL1A, IL1B, PTPN6, MAPK13	88	77	8644	5.10272	0.999945	0.695589	0.692525
KEGG_PATHWAY	hsa00980:Metabolism of xenobiotics by cytochrome P450	4	2.1978	0.0436595	ALDH3A1, GSTM1, CYP2S1, GSTT2	88	78	8644	5.0373	0.99996	0.695589	0.692525
KEGG_PATHWAY	hsa04062:Chemokine signaling pathway	6	3.2967	0.0439466	LYN, HCK, GNG2, PXN, DOCK2, CXCL2	88	192	8644	3.0696	0.999963	0.695589	0.692525
KEGG_PATHWAY	hsa04380:Osteoclast differentiation	5	2.74725	0.0469082	IL1A, IL1B, FOSB, MAPK13, MAP2K6	88	135	8644	3.63805	0.999982	0.695589	0.692525
KEGG_PATHWAY	hsa05130:Pathogenic Escherichia coli infection	6	3.2967	0.0490283	IL1B, LPAR1, FAS, HCLS1, PTPN6, MAPK13	88	198	8644	2.97658	0.999989	0.695589	0.692525
KEGG_PATHWAY	hsa00250:Alanine, aspartate and glutamate metabolism	3	1.64835	0.0531373	GLS2, ABAT, ASS1	88	37	8644	7.96437	0.999996	0.709059	0.705935
KEGG_PATHWAY	hsa04015:Rap1 signaling pathway	6	3.2967	0.0601987	RGS14, LPAR1, ARAP3, SIPA1L2, MAPK13, MAP2K6	88	210	8644	2.80649	0.999999	0.709059	0.705935
KEGG_PATHWAY	hsa05235:PD-L1 expression and PD-1 checkpoint pathway in cancer	4	2.1978	0.0603035	PTPN6, RASGRP1, MAPK13, MAP2K6	88	89	8644	4.41471	0.999999	0.709059	0.705935
KEGG_PATHWAY	hsa05417:Lipid and atherosclerosis	6	3.2967	0.06525	LYN, IL1B, FAS, CXCL2, MAPK13, MAP2K6	88	215	8644	2.74123	1	0.709059	0.705935
KEGG_PATHWAY	hsa01240:Biosynthesis of cofactors	5	2.74725	0.0680789	ALDH2, TPK1, QPRT, CTPS2, AK5	88	153	8644	3.21004	1	0.709059	0.705935
KEGG_PATHWAY	hsa04657:IL-17 signaling pathway	4	2.1978	0.0687194	IL1B, FOSB, CXCL2, MAPK13	88	94	8644	4.17988	1	0.709059	0.705935
KEGG_PATHWAY	hsa04010:MAPK signaling pathway	7	3.84615	0.0822913	IL1A, IL1B, MAP3K21, FAS, RASGRP1, MAPK13, MAP2K6	88	301	8644	2.28436	1	0.812179	0.808601
KEGG_PATHWAY	hsa04064:NF-kappa B signaling pathway	4	2.1978	0.087042	EDARADD, LYN, IL1B, CXCL2	88	104	8644	3.77797	1	0.823272	0.819646
graphical analysis
Term	Count	%	PValue	Genes	List Total	Pop Hits	Pop Total	Fold Enrichment	Bonferroni	Benjamini	FDR
Proteoglycans in cancer	7	3.84615	0.017024	FZD6, PXN, FAS, HCLS1, TIMP3, PTPN6, MAPK13	88	205	8644	3.3541	0.979712	0.483057	0.480929
TNF signaling pathway	6	3.2967	0.00572147	CASP10, IL1B, FAS, CXCL2, MAPK13, MAP2K6	88	114	8644	5.16986	0.72815	0.412811	0.410992
Chemokine signaling pathway	6	3.2967	0.0439466	LYN, HCK, GNG2, PXN, DOCK2, CXCL2	88	192	8644	3.0696	0.999963	0.695589	0.692525
Pathogenic Escherichia coli infection	6	3.2967	0.0490283	IL1B, LPAR1, FAS, HCLS1, PTPN6, MAPK13	88	198	8644	2.97658	0.999989	0.695589	0.692525
Type I diabetes mellitus	4	2.1978	0.00909275	IL1A, IL1B, FAS, HLA-A	88	43	8644	9.13742	0.874254	0.412811	0.410992

## Sheet: Table S4
Table S4. Significantly enriched signaling pathways in GO analysis of T24 cells and UMUC cells.
T24								UMUC
Term_ID	Term_description	ListHit	FoldEnrichment	p-value				Term_ID	Term_description	ListHit	FoldEnrichment	p-value
GO:0007281	germ cell development	6	6.19162	0.000405618				GO:0061008	hepaticobiliary system development	5	10.9605	9.33047e-05
GO:0002544	chronic inflammatory response	2	34.5	0.00152999				GO:0045638	negative regulation of myeloid cell differentiation	4	13.34	0.00023533
GO:0015399	primary active transmembrane transporter activity	4	7.36957	0.00209664				GO:0043320	natural killer cell degranulation	2	55.5	0.000534971
GO:0031406	carboxylic acid binding	4	7.29032	0.00218821				GO:0032873	negative regulation of stress-activated MAPK cascade	3	18.5185	0.000568081
GO:0001675	acrosome assembly	2	28.75	0.0022459				GO:0045637	regulation of myeloid cell differentiation	5	7.37168	0.000584445
GO:0048477	oogenesis	3	9.57407	0.0039011				GO:0050818	regulation of coagulation	3	12.5	0.0017452
GO:0098858	actin-based cell projection	4	5.66964	0.00548514				GO:0002418	immune response to tumor cell	2	23.7857	0.00330442
GO:1990351	transporter complex	5	3.89216	0.00916901				GO:0006887	exocytosis	5	4.27179	0.00625797
GO:0140359	ABC-type transporter activity	2	12.5556	0.010756				GO:0019098	reproductive behavior	2	13.875	0.00898531
GO:0017046	peptide hormone binding	2	12.1071	0.0120538				GO:0031648	protein destabilization	2	13.32	0.0101757
GO:0010517	regulation of phospholipase activity	2	9.85714	0.0175026

## Sheet: Table S5
Table S5. The full set of KEGG pathway and GO enrichment analysis results generated from the transcriptomic profiling of T24 cells and UMUC cells.
geneID	gene_name	T24-NC-1_fpkm	T24-NC-2_fpkm	T24-NC-3_fpkm	T24-100nM-1_fpkm	T24-100nM-2_fpkm	T24-100nM-3_fpkm	UMUC-NC-1_fpkm	UMUC-NC-2_fpkm	UMUC-NC-3_fpkm	UMUC-100nM-1_fpkm	UMUC-100nM-2_fpkm	UMUC-100nM-3_fpkm	T24-NC-1_count	T24-NC-2_count	T24-NC-3_count	T24-100nM-1_count	T24-100nM-2_count	T24-100nM-3_count	UMUC-NC-1_count	UMUC-NC-2_count	UMUC-NC-3_count	UMUC-100nM-1_count	UMUC-100nM-2_count	UMUC-100nM-3_count	T24-100nM_vs_T24.log2FoldChange	T24-100nM_vs_T24.pvalue	T24-100nM_vs_T24.padj	T24-100nM_vs_T24.regulated	UMUC-100nM_vs_UMUC.log2FoldChange	UMUC-100nM_vs_UMUC.pvalue	UMUC-100nM_vs_UMUC.padj	UMUC-100nM_vs_UMUC.regulated	UMUC-100nM_vs_T24-100nM.log2FoldChange	UMUC-100nM_vs_T24-100nM.pvalue	UMUC-100nM_vs_T24-100nM.padj	UMUC-100nM_vs_T24-100nM.regulated	UMUC_vs_T24.log2FoldChange	UMUC_vs_T24.pvalue	UMUC_vs_T24.padj	UMUC_vs_T24.regulated	chr	start	end	strand	gene_biotype	gene_description	KO_annot	KEGG_pathway
ENSG00000000457	SCYL3	1.2619	1.2213	1.5732	1.4211	1.3798	1.3261	0.7196	0.7058	0.8307	0.6102	0.6176	0.6204	215	199	254	230	236	211	126	112	135	88	109	96	0.03396	0.809457	1	FALSE	-0.26435	0.152412	1	FALSE	-1.06043	1.31211e-10	4.1882e-10	down	-0.77441	2.88802e-06	7.03213e-06	false	1	169849631	169894267	-	protein_coding	SCY1 like pseudokinase 3 [Source:HGNC Symbol%3BAcc:HGNC:19285]	K17542: SCYL3; SCY1-like protein 3	NA
ENSG00000001497	LAS1L	5.5603	5.5281	5.1818	5.7923	5.0901	5.2509	10.7867	10.4225	10.7474	10.5792	10.0525	10.6071	1728	1643	1526	1710	1588	1524	3445	3017	3186	2783	3236	2994	-0.00417	0.946891	0.982569	FALSE	-0.01099	0.784176	0.937716	FALSE	1.05141	6.21889e-78	8.25828e-77	up	1.04542	6.48893e-103	1.06466e-101	up	X	65438549	65534810	-	protein_coding	LAS1 like ribosome biogenesis factor [Source:HGNC Symbol%3BAcc:HGNC:25726]	K16912: LAS1; ribosomal biogenesis protein LAS1	NA
ENSG00000001617	SEMA3F	44.6853	47.9766	42.4648	44.7217	44.4878	43.2576	12.1045	13.7145	13.1637	12.0551	12.1385	12.8481	5338	5481	4807	5075	5335	4826	1486	1526	1500	1219	1502	1394	-0.02056	0.659475	0.859906	FALSE	-0.05015	0.39421	0.7721	FALSE	-1.7402	2.60619e-293	1.69459e-293	down	-1.72312	2.5739e-206	8.86162e-205	down	3	50155045	50189075	+	protein_coding	semaphorin 3F [Source:HGNC Symbol%3BAcc:HGNC:10728]	K06840: SEMA3; semaphorin 3	hsa04360: Axon guidance - Homo sapiens (human)
ENSG00000001630	CYP51A1	3.3706	3.7574	3.3628	3.5686	3.5506	3.578	11.7151	12.0935	12.1949	13.6393	12.5766	13.8633	348	371	329	350	368	345	1243	1163	1201	1192	1345	1300	0.03629	0.737627	0.89855	FALSE	0.17639	0.00314206	0.0505727	FALSE	2.00313	4.1846e-134	1.02313e-132	up	1.85045	1.43044e-112	2.56997e-111	up	7	92084987	92134803	-	protein_coding	cytochrome P450 family 51 subfamily A member 1 [Source:HGNC Symbol%3BAcc:HGNC:2649]	K05917: CYP51; sterol 14alpha-demethylase [EC:1.14.14.154 1.14.15.36]	hsa00100: Steroid biosynthesis - Homo sapiens (human); hsa01100: Metabolic pathways - Homo sapiens (human)
ENSG00000002549	LAP3	22.8027	24.749	25.0561	23.7339	24.4612	26.0988	8.5509	8.7801	8.0692	8.5627	7.3173	7.7566	2133	2214	2221	2109	2297	2280	822	765	720	678	709	659	0.04115	0.463598	0.748426	FALSE	-0.0833	0.295115	0.691324	FALSE	-1.55624	6.50927e-113	1.3053e-111	down	-1.4437	7.21684e-109	1.25524e-107	down	4	17577198	17607972	+	protein_coding	leucine aminopeptidase 3 [Source:HGNC Symbol%3BAcc:HGNC:18449]	K11142: LAP3; cytosol aminopeptidase [EC:3.4.11.1 3.4.11.5]	hsa00330: Arginine and proline metabolism - Homo sapiens (human); hsa00480: Glutathione metabolism - Homo sapiens (human); hsa01100: Metabolic pathways - Homo sapiens (human)
ENSG00000002587	HS3ST1	0.6629	0.6193	0.5161	0.4805	0.4168	0.5236	0	0	0	0	0	0	122	109	90	84	77	90	0	0	0	0	0	0	-0.33374	0.108617	1	FALSE	NA	NA	NA	NA	-8.67969	8.4368e-13	2.97294e-12	down	-9.1132	3.95602e-14	1.42368e-13	down	4	11393150	11429564	-	protein_coding	heparan sulfate-glucosamine 3-sulfotransferase 1 [Source:HGNC Symbol%3BAcc:HGNC:5194]	K01024: HS3ST1; [heparan sulfate]-glucosamine 3-sulfotransferase 1 [EC:2.8.2.23]	hsa00534: Glycosaminoglycan biosynthesis - heparan sulfate / heparin - Homo sapiens (human)
ENSG00000002746	HECW1	0.0116	0	0	0.0061	0.026	0.0124	0.9056	0.9337	0.9513	0.7329	0.9824	0.7756	4	0	0	2	9	4	321	300	313	214	351	243	1.93345	0.142324	1	FALSE	-0.13559	0.286298	0.684057	FALSE	5.88836	1.13465e-46	9.6391e-46	up	7.93658	3.98109e-27	2.16769e-26	up	7	43112629	43566001	+	protein_coding	HECT%2C C2 and WW domain containing E3 ubiquitin protein ligase 1 [Source:HGNC Symbol%3BAcc:HGNC:22195]	K12167: HECW1; E3 ubiquitin-protein ligase HECW1 [EC:2.3.2.26]	NA
ENSG00000002822	MAD1L1	1.0107	0.7957	0.9808	0.8805	0.8795	0.8148	0.0848	0.106	0.067	0.048	0.0785	0.0703	174	131	160	144	152	131	15	17	11	7	14	11	-0.10571	0.525413	1	FALSE	-0.35615	0.519361	1	FALSE	-3.5943	1.86049e-27	1.06442e-26	down	-3.36417	1.8265e-29	1.04884e-28	down	7	1815793	2233243	-	protein_coding	mitotic arrest deficient 1 like 1 [Source:HGNC Symbol%3BAcc:HGNC:6762]	K06679: MAD1; mitotic spindle assembly checkpoint protein MAD1	hsa04110: Cell cycle - Homo sapiens (human); hsa04114: Oocyte meiosis - Homo sapiens (human); hsa04914: Progesterone-mediated oocyte maturation - Homo sapiens (human); hsa05166: Human T-cell leukemia virus 1 infection - Homo sapiens (human); hsa05203: Viral carcinogenesis - Homo sapiens (human)
ENSG00000003137	CYP26B1	4.5166	4.7577	4.8632	5.0358	4.8319	4.8094	0.0244	0.0359	0.0525	0	0.0484	0.0092	541	545	552	573	581	538	3	4	6	0	6	1	0.0625	0.474227	0.756818	FALSE	-0.88918	0.446106	1	FALSE	-7.77177	3.57353e-44	2.91041e-43	down	-6.91076	4.28483e-62	4.28959e-61	down	2	72129238	72147862	-	protein_coding	cytochrome P450 family 26 subfamily B member 1 [Source:HGNC Symbol%3BAcc:HGNC:20581]	K12664: CYP26B; cytochrome P450 family 26 subfamily B [EC:1.14.14.-]	hsa00830: Retinol metabolism - Homo sapiens (human); hsa01100: Metabolic pathways - Homo sapiens (human)
ENSG00000003400	CASP10	1.6758	1.5439	1.7493	1.4875	1.4888	1.7895	0.0044	0.0049	0.0095	0.0107	0.0087	0.01	370	326	366	312	330	369	1	1	2	2	2	2	-0.05278	0.646755	0.854019	FALSE	0.67167	0.644275	1	FALSE	-7.25036	8.86555e-33	5.72399e-32	down	-7.98481	1.59573e-27	8.76193e-27	down	2	201182872	201229428	+	protein_coding	caspase 10 [Source:HGNC Symbol%3BAcc:HGNC:1500]	K04400: CASP10; caspase 10 [EC:3.4.22.63]	hsa04210: Apoptosis - Homo sapiens (human); hsa04622: RIG-I-like receptor signaling pathway - Homo sapiens (human); hsa04668: TNF signaling pathway - Homo sapiens (human); hsa05152: Tuberculosis - Homo sapiens (human); hsa05161: Hepatitis B - Homo sapiens (human)
ENSG00000003436	TFPI	10.3498	10.5806	10.125	9.7551	10.0145	10.5947	41.4925	40.351	39.879	41.5046	40.3766	40.4321	3001	2934	2782	2687	2915	2869	12364	10898	11030	10187	12127	10648	-0.02454	0.606467	0.832889	FALSE	0.02946	0.281832	0.680444	FALSE	2.10882	0	0	up	2.04236	0	0	up	2	187464230	187565760	-	protein_coding	tissue factor pathway inhibitor [Source:HGNC Symbol%3BAcc:HGNC:11760]	K03909: TFPI; tissue factor pathway inhibitor	hsa04610: Complement and coagulation cascades - Homo sapiens (human)
ENSG00000003987	MTMR7	0.5073	0.311	0.2831	0.3929	0.4415	0.5682	0.1135	0.0751	0.1589	0.1033	0.0788	0.122	87	51	46	64	76	91	20	12	26	15	14	19	0.35423	0.186206	1	FALSE	-0.17683	0.710514	1	FALSE	-2.11427	1.06578e-09	3.25643e-09	down	-1.59105	2.01311e-05	4.61336e-05	down	8	17296794	17413528	-	protein_coding	myotubularin related protein 7 [Source:HGNC Symbol%3BAcc:HGNC:7454]	K18083: MTMR6_7_8; myotubularin-related protein 6/7/8 [EC:3.1.3.64 3.1.3.95]	hsa00562: Inositol phosphate metabolism - Homo sapiens (human); hsa01100: Metabolic pathways - Homo sapiens (human); hsa04070: Phosphatidylinositol signaling system - Homo sapiens (human)
ENSG00000003989	SLC7A2	34.4045	37.9521	40.4915	33.6023	37.7234	36.9153	1.104	1.2345	1.1144	1.0143	1.2384	1.1873	6732	7102	7508	6246	7410	6746	222	225	208	168	251	211	-0.05223	0.339507	0.659105	FALSE	0.02129	0.877023	1	FALSE	-4.87043	0	0	down	-4.96066	0	0	down	8	17497088	17570573	+	protein_coding	solute carrier family 7 member 2 [Source:HGNC Symbol%3BAcc:HGNC:11060]	K13864: SLC7A2, ATRC2; solute carrier family 7 (cationic amino acid transporter), member 2	NA
ENSG00000004777	ARHGAP33	4.8156	5.0274	4.4335	5.1178	4.5905	4.2024	9.0804	9.6722	8.8488	8.3384	8.045	8.3379	627	626	547	633	600	511	1215	1173	1099	919	1085	986	-0.02905	0.758527	0.906608	FALSE	-0.1365	0.0300659	0.222468	FALSE	0.92718	1.52864e-28	8.98027e-28	false	1.02222	3.93865e-40	2.7992e-39	up	19	35774532	35788822	+	protein_coding	Rho GTPase activating protein 33 [Source:HGNC Symbol%3BAcc:HGNC:23085]	K17933: ARHGAP33, SNX26; Rho GTPase-activating protein 33	NA
ENSG00000004799	PDK4	0.1245	0.1952	0.1595	0.0749	0.2037	0.219	0	0	0	0	0	0	14	21	17	8	23	23	0	0	0	0	0	0	0.06281	0.900242	1	FALSE	NA	NA	NA	NA	-6.45501	1.92062e-06	4.86485e-06	down	-6.4958	1.10058e-06	2.75099e-06	down	7	95583499	95596516	-	protein_coding	pyruvate dehydrogenase kinase 4 [Source:HGNC Symbol%3BAcc:HGNC:8812]	K00898: PDK2_3_4; pyruvate dehydrogenase kinase 2/3/4 [EC:2.7.11.2]	hsa05415: Diabetic cardiomyopathy - Homo sapiens (human)
ENSG00000004864	SLC25A13	5.8258	5.955	6.0099	6.7173	6.8663	6.5994	15.3642	12.8948	13.7444	12.4525	12.8253	13.1521	535	523	523	586	633	566	1450	1103	1204	968	1220	1097	0.1906	0.0258763	0.17608	FALSE	-0.10641	0.117952	0.463178	FALSE	1.02751	7.82817e-44	6.31307e-43	up	1.31205	5.02562e-59	4.849e-58	up	7	96120220	96322147	-	protein_coding	solute carrier family 25 member 13 [Source:HGNC Symbol%3BAcc:HGNC:10983]	K15105: SLC25A12_13, AGC; solute carrier family 25 (mitochondrial aspartate/glutamate transporter), member 12/13	NA
ENSG00000005102	MEOX1	0.7856	0.5687	0.4942	0.7475	0.5568	0.4691	0.1029	0.146	0.1584	0.1785	0.2042	0.1996	52	36	31	47	37	29	7	9	10	10	14	12	-0.0523	0.875161	1	FALSE	0.54482	0.360974	1	FALSE	-1.50606	0.000634125	0.00130844	down	-2.1165	5.89425e-06	1.40945e-05	down	17	43640389	43661922	-	protein_coding	mesenchyme homeobox 1 [Source:HGNC Symbol%3BAcc:HGNC:7013]	K09322: MEOX, MOX; homeobox protein MOX	NA
ENSG00000005187	ACSM3	0.0484	0.0337	0.0114	0.0396	0.0589	0.0749	0.2041	0.2657	0.1974	0.1652	0.1454	0.1777	9	6	2	7	11	13	39	46	35	26	28	30	0.89331	0.220652	1	FALSE	-0.42888	0.200676	1	FALSE	1.59105	0.000962841	0.00195061	up	2.89689	2.73939e-08	7.52787e-08	up	16	20610243	20797581	+	protein_coding	acyl-CoA synthetase medium chain family member 3 [Source:HGNC Symbol%3BAcc:HGNC:10522]	K01896: ACSM; medium-chain acyl-CoA synthetase [EC:6.2.1.2]	hsa00650: Butanoate metabolism - Homo sapiens (human); hsa01100: Metabolic pathways - Homo sapiens (human)
ENSG00000005243	COPZ2	1.6671	1.4941	1.8963	1.3674	1.0783	1.6691	0	0.0465	0.0454	0	0	0	77	66	83	60	50	72	0	2	2	0	0	0	-0.29156	0.24355	1	FALSE	-2.80235	0.274443	1	FALSE	-8.21873	2.2638e-11	7.4594e-11	down	-5.74998	1.55934e-13	5.46737e-13	down	17	48026167	48038030	-	protein_coding	COPI coat complex subunit zeta 2 [Source:HGNC Symbol%3BAcc:HGNC:19356]	K20472: COPZ, RET3; coatomer subunit zeta	NA
ENSG00000005249	PRKAR2B	0.3661	0.3156	0.4609	0.3076	0.3775	0.416	0.9624	0.855	1.0133	0.8573	1.0199	1.0783	114	94	136	91	118	121	308	248	301	226	329	305	-0.0448	0.825136	1	FALSE	0.0864	0.487686	0.826633	FALSE	1.52468	5.05266e-21	2.38898e-20	up	1.38218	7.64759e-18	3.15623e-17	up	7	107044705	107161811	+	protein_coding	protein kinase cAMP-dependent type II regulatory subunit beta [Source:HGNC Symbol%3BAcc:HGNC:9392]	K04739: PRKAR; cAMP-dependent protein kinase regulator	hsa04910: Insulin signaling pathway - Homo sapiens (human)
ENSG00000005339	CREBBP	6.5353	6.8063	6.7892	7.712	8.0154	7.2883	3.1441	3.0766	3.0507	3.074	3.0236	3.1954	2504	2494	2465	2807	3083	2608	1238	1098	1115	997	1200	1112	0.20181	6.29382e-05	0.00267087	FALSE	0.02542	0.6716	0.902893	FALSE	-1.21072	3.71034e-99	6.39276e-98	down	-1.04665	2.467e-83	3.23317e-82	down	16	3725054	3880713	-	protein_coding	CREB binding protein [Source:HGNC Symbol%3BAcc:HGNC:2348]	K04498: EP300, CREBBP, KAT3; E1A/CREB-binding protein [EC:2.3.1.48]	hsa03250: Viral life cycle - HIV-1 - Homo sapiens (human); hsa04024: cAMP signaling pathway - Homo sapiens (human); hsa04066: HIF-1 signaling pathway - Homo sapiens (human); hsa04068: FoxO signaling pathway - Homo sapiens (human); hsa04110: Cell cycle - Homo sapiens (human); hsa04310: Wnt signaling pathway - Homo sapiens (human); hsa04330: Notch signaling pathway - Homo sapiens (human); hsa04350:…
ENSG00000005379	TSPOAP1	0.0177	0.0148	0.0337	0.0261	0.0283	0.0228	0	0	0	0	0	0	5	4	9	7	8	6	0	0	0	0	0	0	0.23243	0.761636	1	FALSE	NA	NA	NA	NA	-5.09428	0.000979321	0.00198265	down	-4.96333	0.00185122	0.00355769	down	17	58301228	58328795	-	protein_coding	TSPO associated protein 1 [Source:HGNC Symbol%3BAcc:HGNC:16831]	K19922: TSPOAP1, BZRAP1, RIMBP1; peripheral-type benzodiazepine receptor-associated protein 1	NA
ENSG00000005471	ABCB4	0.0105	0	0.0055	0	0	0.028	0.056	0.0449	0.0438	0.0124	0.0101	0.0173	2	0	1	0	0	5	11	8	8	2	2	3	0.80178	0.678862	1	FALSE	-1.8527	0.0361615	1	FALSE	0.61595	0.692726	0.755095	false	3.24137	0.0047637	0.00869992	up	7	87401696	87480435	-	protein_coding	ATP binding cassette subfamily B member 4 [Source:HGNC Symbol%3BAcc:HGNC:45]	K05659: ABCB4; ATP-binding cassette, subfamily B (MDR/TAP), member 4 [EC:7.6.2.2]	hsa02010: ABC transporters - Homo sapiens (human); hsa04976: Bile secretion - Homo sapiens (human)
ENSG00000005513	SOX8	0	0	0	0	0	0	1.0641	0.9412	0.6443	0.7901	0.7242	0.8757	0	0	0	0	0	0	121	97	68	74	83	88	NA	NA	NA	NA	-0.13013	0.563515	1	FALSE	8.94589	1.48115e-13	5.39121e-13	up	9.07932	6.63634e-14	2.36324e-13	up	16	981770	986979	+	protein_coding	SRY-box transcription factor 8 [Source:HGNC Symbol%3BAcc:HGNC:11203]	K09270: SOX7S; transcription factor SOX7/8/10/18 (SOX group E/F)	NA
ENSG00000005801	ZNF195	3.5773	3.3438	3.4875	3.6859	3.7216	3.6642	1.6784	1.6962	1.6419	1.353	1.6219	1.3635	1037	927	958	1015	1083	992	500	458	454	332	487	359	0.09737	0.142722	0.446682	FALSE	-0.18313	0.0697219	0.357202	FALSE	-1.24914	1.37519e-44	1.1312e-43	down	-0.98122	1.65102e-35	1.07141e-34	false	11	3339261	3379222	-	protein_coding	zinc finger protein 195 [Source:HGNC Symbol%3BAcc:HGNC:12986]	K09228: KRAB; KRAB domain-containing zinc finger protein	hsa05168: Herpes simplex virus 1 infection - Homo sapiens (human)
ENSG00000005961	ITGA2B	0.1986	0.2151	0.2845	0.239	0.3039	0.1899	0.0897	0.1142	0.1562	0.0838	0.0753	0.1172	28	29	38	32	43	25	13	15	21	10	11	15	0.08178	0.817736	1	FALSE	-0.36068	0.489337	1	FALSE	-1.31515	0.00407998	0.00771907	down	-0.88639	0.0380425	0.0604625	false	17	44372180	44389649	-	protein_coding	integrin subunit alpha 2b [Source:HGNC Symbol%3BAcc:HGNC:6138]	K06476: ITGA2B, CD41; integrin alpha 2B	hsa04015: Rap1 signaling pathway - Homo sapiens (human); hsa04151: PI3K-Akt signaling pathway - Homo sapiens (human); hsa04510: Focal adhesion - Homo sapiens (human); hsa04512: ECM-receptor interaction - Homo sapiens (human); hsa04611: Platelet activation - Homo sapiens (human); hsa04613: Neutrophil extracellular trap formation - Homo sapiens (human); hsa04640: Hematopoietic cell lineage - Homo s…
ENSG00000006007	GDE1	20.3745	21.3333	20.2869	19.6169	20.4883	20.8799	7.8264	7.232	7.3031	7.36	7.4805	7.6295	2214	2217	2089	2025	2235	2119	874	732	757	677	842	753	-0.01559	0.761366	0.908269	FALSE	0.02918	0.687157	0.907775	FALSE	-1.34166	2.38729e-105	4.42985e-104	down	-1.39879	6.3863e-113	1.15535e-111	down	16	19501693	19522123	-	protein_coding	glycerophosphodiester phosphodiesterase 1 [Source:HGNC Symbol%3BAcc:HGNC:29644]	K19179: GDE1; glycerophosphoinositol glycerophosphodiesterase [EC:3.1.4.44]	NA
ENSG00000006016	CRLF1	0.2996	0.1566	0.273	0.387	0.217	0.2479	12.799	12.4109	12.1903	12.402	11.0682	12.1131	22	11	19	27	16	17	966	849	854	771	842	808	0.23136	0.624855	1	FALSE	-0.05136	0.470496	0.819099	FALSE	5.48646	9.28304e-152	2.55503e-150	up	5.74892	6.11961e-153	1.52639e-151	up	19	18572220	18607741	-	protein_coding	cytokine receptor like factor 1 [Source:HGNC Symbol%3BAcc:HGNC:2364]	K24481: CRLF1; cytokine receptor-like factor 1	NA
ENSG00000006042	TMEM98	2.8973	2.9074	2.4	2.5662	3.1732	3.511	0	0	0	0.0092	0	0	372	357	292	313	409	421	0	0	0	1	0	0	0.1804	0.151062	0.456733	FALSE	NA	NA	NA	NA	-9.90135	7.72183e-17	3.16717e-16	down	-10.7837	1.06105e-19	4.66831e-19	down	17	32927910	32945106	+	protein_coding	transmembrane protein 98 [Source:HGNC Symbol%3BAcc:HGNC:24529]	K25292: TMEM98; transmembrane protein 98	NA
ENSG00000006047	YBX2	0	0	0.0184	0.0092	0	0	0.0934	0.0375	0.1555	0.0824	0.0674	0.0576	0	0	2	1	0	0	11	4	17	8	8	6	-0.90312	0.760214	1	FALSE	-0.44659	0.513601	1	FALSE	4.50913	0.00232753	0.00452184	up	4.05474	0.00185423	0.00356229	up	17	7288263	7294639	-	protein_coding	Y-box binding protein 2 [Source:HGNC Symbol%3BAcc:HGNC:17948]	K09277: YBX2; Y-box-binding protein 2	NA
ENSG00000006118	TMEM132A	43.8982	45.3908	43.4004	44.0943	43.7897	41.5449	13.8351	14.37	14.0902	16.1405	15.2221	15.2995	7904	7816	7405	7542	7915	6986	2560	2410	2420	2460	2839	2502	-0.0276	0.474674	0.756962	FALSE	0.16416	0.000180916	0.00564124	FALSE	-1.37416	1.37105e-223	5.98125e-222	down	-1.57834	0	0	down	11	60924460	60937159	+	protein_coding	transmembrane protein 132A [Source:HGNC Symbol%3BAcc:HGNC:31092]	K17599: TMEM132; transmembrane protein 132	NA
ENSG00000006283	CACNA1G	0.0321	0.021	0.0127	0.0211	0.02	0.0172	1.0275	1.1725	1.006	1.2427	1.2791	1.2289	8	5	3	5	5	4	263	272	239	262	330	278	-0.1683	0.846809	1	FALSE	0.25084	0.0363355	0.248947	FALSE	6.10418	1.66243e-49	1.48246e-48	up	5.66692	9.61584e-47	7.61408e-46	up	17	50560715	50627474	+	protein_coding	calcium voltage-gated channel subunit alpha1 G [Source:HGNC Symbol%3BAcc:HGNC:1394]	K04854: CACNA1G, CAV3.1; voltage-dependent calcium channel T type alpha-1G	hsa04010: MAPK signaling pathway - Homo sapiens (human); hsa04020: Calcium signaling pathway - Homo sapiens (human); hsa04713: Circadian entrainment - Homo sapiens (human); hsa04925: Aldosterone synthesis and secretion - Homo sapiens (human); hsa04927: Cortisol synthesis and secretion - Homo sapiens (human); hsa04929: GnRH secretion - Homo sapiens (human); hsa04930: Type II diabetes mellitus - Ho…
ENSG00000006377	DLX6	0	0	0	0	0	0	0.1369	0.1763	0.0984	0.194	0.1359	0.0904	0	0	0	0	0	0	12	14	8	14	12	7	NA	NA	NA	NA	0.04951	0.932991	1	FALSE	6.0618	1.73035e-05	4.08016e-05	up	6.01516	1.77604e-05	4.08926e-05	up	7	97005553	97011040	+	protein_coding	distal-less homeobox 6 [Source:HGNC Symbol%3BAcc:HGNC:2919]	K09314: DLX1_4_6; homeobox protein DLX1/4/6	NA
ENSG00000006432	MAP3K9	6.0472	5.7911	6.3643	5.9709	5.9459	5.8848	2.2407	2.2866	2.2841	2.5971	2.5002	2.7221	1854	1698	1849	1739	1830	1685	706	653	668	674	794	758	-0.0237	0.666662	0.863571	FALSE	0.22115	0.00305537	0.0496033	FALSE	-1.0895	5.65176e-64	6.23811e-63	down	-1.34637	1.01605e-95	1.53494e-94	down	14	70722526	70809534	-	protein_coding	mitogen-activated protein kinase kinase kinase 9 [Source:HGNC Symbol%3BAcc:HGNC:6861]	K04417: MAP3K9, MLK1; mitogen-activated protein kinase kinase kinase 9 [EC:2.7.11.25]	NA
ENSG00000006534	ALDH3B1	2.6477	2.3731	2.2984	2.8835	2.5707	2.6456	13.1255	13.3418	13.0727	11.4811	10.784	11.6069	434	372	357	449	423	405	2211	2037	2044	1593	1831	1728	0.15387	0.140649	0.443914	FALSE	-0.20151	3.49971e-05	0.00143762	FALSE	2.1623	8.28135e-186	2.92767e-184	up	2.50438	3.4317e-280	1.68679e-278	up	11	68008578	68029282	+	protein_coding	aldehyde dehydrogenase 3 family member B1 [Source:HGNC Symbol%3BAcc:HGNC:410]	K00129: ALDH3; aldehyde dehydrogenase (NAD(P)+) [EC:1.2.1.5]	hsa00010: Glycolysis / Gluconeogenesis - Homo sapiens (human); hsa00340: Histidine metabolism - Homo sapiens (human); hsa00350: Tyrosine metabolism - Homo sapiens (human); hsa00360: Phenylalanine metabolism - Homo sapiens (human); hsa00410: beta-Alanine metabolism - Homo sapiens (human); hsa00980: Metabolism of xenobiotics by cytochrome P450 - Homo sapiens (human); hsa00982: Drug metabolism - cyt…
ENSG00000006576	PHTF2	3.9397	3.6027	3.695	3.5828	3.9663	3.9988	8.2796	7.9237	7.923	7.9314	8.0704	8.2338	845	739	751	730	854	801	1825	1583	1621	1440	1793	1604	0.04741	0.540298	0.795791	FALSE	0.02907	0.569124	0.862737	FALSE	1.16804	4.29738e-70	5.15318e-69	up	1.17417	1.57048e-76	1.89411e-75	up	7	77798773	77957503	+	protein_coding	putative homeodomain transcription factor 2 [Source:HGNC Symbol%3BAcc:HGNC:13411]	NA	NA
ENSG00000006606	CCL26	0.2299	0.1803	0	0	0	0.0615	0.3914	0.3702	0.3012	0.3394	0.3329	0.3796	4	3	0	0	0	1	7	6	5	5	6	6	-2.66979	0.183228	1	FALSE	0.00563	0.994272	1	FALSE	4.13219	0.00776587	0.0141625	up	1.43818	0.171687	0.233314	false	7	75769533	75789896	-	protein_coding	C-C motif chemokine ligand 26 [Source:HGNC Symbol%3BAcc:HGNC:10625]	K21096: CCL26; C-C motif chemokine 26	hsa04060: Cytokine-cytokine receptor interaction - Homo sapiens (human); hsa04061: Viral protein interaction with cytokine and cytokine receptor - Homo sapiens (human); hsa04062: Chemokine signaling pathway - Homo sapiens (human)
ENSG00000006634	DBF4	6.8402	6.086	6.2441	4.9978	5.4738	5.6484	15.3908	15.6782	16.0744	16.1614	17.3576	16.9594	778	662	673	540	625	600	1799	1661	1744	1556	2045	1752	-0.24207	0.00452105	0.0596166	FALSE	0.12269	0.0156693	0.147748	FALSE	1.74606	3.07125e-139	7.75548e-138	up	1.36942	1.55578e-99	2.44811e-98	up	7	87876216	87909553	+	protein_coding	DBF4 zinc finger [Source:HGNC Symbol%3BAcc:HGNC:17364]	K06629: DBF4, ASK; protein DBF4	hsa04110: Cell cycle - Homo sapiens (human)
ENSG00000006638	TBXA2R	0.4573	0.4632	0.7993	0.6469	0.5552	0.5662	2.3361	2.7923	2.1273	2.0259	2.7316	2.5489	32	31	53	43	39	37	168	182	142	120	198	162	0.04991	0.880084	1	FALSE	0.03791	0.820794	1	FALSE	2.14877	8.04719e-21	3.7831e-20	up	2.15163	5.07316e-19	2.18489e-18	up	19	3594507	3606875	-	protein_coding	thromboxane A2 receptor [Source:HGNC Symbol%3BAcc:HGNC:11608]	K04264: TBXA2R; thromboxane A2 receptor	hsa04020: Calcium signaling pathway - Homo sapiens (human); hsa04080: Neuroactive ligand-receptor interaction - Homo sapiens (human); hsa04611: Platelet activation - Homo sapiens (human)
ENSG00000006740	ARHGAP44	2.4182	2.4924	2.5885	2.2673	2.4866	2.1439	0.9404	0.9491	0.8541	0.9267	0.887	0.9018	558	550	566	497	576	462	223	204	188	181	212	189	-0.11133	0.226841	0.55338	FALSE	0.00691	0.959853	1	FALSE	-1.24796	5.67689e-26	3.11277e-25	down	-1.37845	2.16801e-35	1.40224e-34	down	17	12789498	12991643	+	protein_coding	Rho GTPase activating protein 44 [Source:HGNC Symbol%3BAcc:HGNC:29096]	K21067: ARHGAP44, RICH2; Rho GTPase-activating protein 44	NA
ENSG00000006757	PNPLA4	3.719	3.9382	3.9495	4.264	4.1057	4.0582	0	0	0	0.014	0	0	314	318	316	342	348	320	0	0	0	1	0	0	0.10711	0.333051	0.653337	FALSE	NA	NA	NA	NA	-9.72328	2.54931e-16	1.02587e-15	down	-10.6791	2.32253e-19	1.01178e-18	down	X	7898247	7927739	-	protein_coding	patatin like phospholipase domain containing 4 [Source:HGNC Symbol%3BAcc:HGNC:24887]	K11157: PNPLA4; patatin-like phospholipase domain-containing protein 4 [EC:3.1.1.-]	hsa00830: Retinol metabolism - Homo sapiens (human); hsa01100: Metabolic pathways - Homo sapiens (human)
ENSG00000007001	UPP2	0	0	0	0	0.0272	0	0.0266	0.044	0.0859	0.0161	0.0396	0.0451	0	0	0	0	2	0	2	3	6	1	3	3	1.82011	0.628059	1	FALSE	-0.59443	0.599703	1	FALSE	1.96352	0.282397	0.363534	false	4.39574	0.014182	0.0242231	up	2	157876702	158136154	+	protein_coding	uridine phosphorylase 2 [Source:HGNC Symbol%3BAcc:HGNC:23061]	K00757: udp, UPP; uridine phosphorylase [EC:2.4.2.3]	hsa00240: Pyrimidine metabolism - Homo sapiens (human); hsa00983: Drug metabolism - other enzymes - Homo sapiens (human); hsa01100: Metabolic pathways - Homo sapiens (human); hsa01232: Nucleotide metabolism - Homo sapiens (human)
ENSG00000007171	NOS2	0.0132	0.0069	0	0	0	0.0071	0.4554	0.4034	0.5459	0.623	0.3754	0.4572	2	1	0	0	0	1	71	57	79	80	59	63	-1.44232	0.565999	1	FALSE	0.06649	0.792971	1	FALSE	7.7213	2.59945e-10	8.17268e-10	up	6.17683	3.48453e-12	1.15442e-11	up	17	27756766	27800529	-	protein_coding	nitric oxide synthase 2 [Source:HGNC Symbol%3BAcc:HGNC:7873]	K13241: NOS2; nitric-oxide synthase, inducible [EC:1.14.13.39]	hsa00220: Arginine biosynthesis - Homo sapiens (human); hsa00330: Arginine and proline metabolism - Homo sapiens (human); hsa01100: Metabolic pathways - Homo sapiens (human); hsa04020: Calcium signaling pathway - Homo sapiens (human); hsa04066: HIF-1 signaling pathway - Homo sapiens (human); hsa04146: Peroxisome - Homo sapiens (human); hsa04371: Apelin signaling pathway - Homo sapiens (human); hs…
ENSG00000007237	GAS7	0	0	0	0	0.0079	0	0.0271	0.0043	0.0292	0	0.0269	0.0394	0	0	0	0	2	0	7	1	7	0	7	9	1.82011	0.628059	1	FALSE	0.15798	0.873555	1	FALSE	3.13284	0.0509627	0.0809507	false	4.81285	0.00457863	0.00839331	up	17	9910606	10198606	-	protein_coding	growth arrest specific 7 [Source:HGNC Symbol%3BAcc:HGNC:4169]	K18618: GAS7; growth arrest-specific protein 7	NA
ENSG00000007255	TRAPPC6A	10.4787	11.455	11.1037	8.8884	8.8855	8.1137	41.755	40.5832	41.1718	38.5696	39.545	38.8543	242	253	243	195	206	175	991	873	907	754	946	815	-0.3429	0.0112436	1	FALSE	-0.05543	0.406203	0.780201	FALSE	2.27383	2.40962e-112	4.79573e-111	up	1.97471	6.38695e-101	1.0187e-99	up	19	45162928	45178237	-	protein_coding	trafficking protein particle complex subunit 6A [Source:HGNC Symbol%3BAcc:HGNC:23069]	K20304: TRAPPC6, TRS33; trafficking protein particle complex subunit 6	NA
ENSG00000007264	MATK	0.4198	0.4696	0.4121	0.4728	0.4182	0.4077	9.481	9.3076	9.3956	9.6306	9.1236	9.7602	43	46	40	46	43	39	998	888	918	835	968	908	0.00505	0.986423	1	FALSE	0.03835	0.561239	0.86057	FALSE	4.55478	1.0781e-193	4.00727e-192	up	4.50889	2.43934e-195	7.93243e-194	up	19	3777970	3802129	-	protein_coding	megakaryocyte-associated tyrosine kinase [Source:HGNC Symbol%3BAcc:HGNC:6906]	K08888: MATK; megakaryocyte-associated tyrosine kinase [EC:2.7.10.2]	hsa04722: Neurotrophin signaling pathway - Homo sapiens (human)
ENSG00000007341	ST7L	1.2756	1.3755	1.162	1.2483	1.36	1.1311	2.5066	2.4607	2.6535	2.172	2.2223	2.2821	256	264	221	238	274	212	517	460	508	369	462	416	-0.01915	0.886053	1	FALSE	-0.16776	0.0688078	0.354616	FALSE	0.93368	2.08914e-15	8.13266e-15	false	1.07007	7.74545e-22	3.63782e-21	up	1	112523514	112620825	-	protein_coding	suppression of tumorigenicity 7 like [Source:HGNC Symbol%3BAcc:HGNC:18441]	NA	NA
ENSG00000007372	PAX6	1.8596	1.6149	1.8735	1.634	1.6262	1.616	0.6914	0.6893	0.6751	0.6914	0.6784	0.6961	950	789	907	793	834	771	363	328	329	299	359	323	-0.12487	0.104282	0.381046	FALSE	0.02938	0.780843	0.9375	FALSE	-1.14097	2.96119e-36	2.0482e-35	down	-1.30696	1.76624e-46	1.39291e-45	down	11	31784779	31817961	-	protein_coding	paired box 6 [Source:HGNC Symbol%3BAcc:HGNC:8620]	K08031: PAX6; paired box protein 6	hsa04550: Signaling pathways regulating pluripotency of stem cells - Homo sapiens (human); hsa04950: Maturity onset diabetes of the young - Homo sapiens (human)
ENSG00000007376	RPUSD1	16.2531	16.3084	15.15	19.1212	18.3122	17.3093	6.0479	5.8895	5.8886	5.2569	5.2396	5.6865	1114	1069	984	1245	1260	1108	426	376	385	305	372	354	0.20664	0.00220563	0.0379146	FALSE	-0.11743	0.247648	0.645028	FALSE	-1.66047	2.88085e-84	4.17907e-83	down	-1.34858	1.11934e-60	1.10269e-59	down	16	784974	788397	-	protein_coding	RNA pseudouridine synthase domain containing 1 [Source:HGNC Symbol%3BAcc:HGNC:14173]	NA	NA
ENSG00000007384	RHBDF1	33.962	32.0735	31.4929	36.3309	31.9883	31.5409	12.5597	12.0567	12.4281	12.0918	12.183	12.2831	4131	3731	3630	4198	3906	3583	1570	1366	1442	1245	1535	1357	0.04253	0.432437	0.730419	FALSE	0.00351	0.947943	0.98716	FALSE	-1.35141	4.70358e-115	9.66766e-114	down	-1.32457	2.97106e-168	8.20488e-167	down	16	58059	76355	-	protein_coding	rhomboid 5 homolog 1 [Source:HGNC Symbol%3BAcc:HGNC:20561]	NA	NA
ENSG00000007392	LUC7L	12.9976	12.1955	12.4598	11.1552	10.1716	10.8984	5.525	5.1266	5.726	4.9612	5.5383	6.0353	1987	1783	1805	1620	1561	1556	868	730	835	642	877	838	-0.21668	0.000147414	0.00507845	FALSE	0.03705	0.642785	0.89459	FALSE	-0.86317	9.42565e-31	5.81801e-30	false	-1.12892	1.75712e-72	2.01553e-71	down	16	188969	229463	-	protein_coding	LUC7 like [Source:HGNC Symbol%3BAcc:HGNC:6723]	NA	NA
ENSG00000007402	CACNA2D2	0.2297	0.2856	0.3537	0.2941	0.2102	0.2393	0.9061	1.0263	1.0282	1.056	1.0068	0.8338	37	44	54	45	34	36	150	154	158	144	168	122	-0.21639	0.491923	1	FALSE	-0.00728	0.964704	1	FALSE	2.06225	3.13334e-18	1.35676e-17	up	1.84165	1.56656e-16	6.1803e-16	up	3	50362613	50504244	-	protein_coding	calcium voltage-gated channel auxiliary subunit alpha2delta 2 [Source:HGNC Symbol%3BAcc:HGNC:1400]	K04859: CACNA2D2; voltage-dependent calcium channel alpha-2/delta-2	hsa04010: MAPK signaling pathway - Homo sapiens (human); hsa04260: Cardiac muscle contraction - Homo sapiens (human); hsa04261: Adrenergic signaling in cardiomyocytes - Homo sapiens (human); hsa04921: Oxytocin signaling pathway - Homo sapiens (human); hsa05410: Hypertrophic cardiomyopathy - Homo sapiens (human); hsa05412: Arrhythmogenic right ventricular cardiomyopathy - Homo sapiens (human); hsa…
ENSG00000007516	BAIAP3	0.2116	0.242	0.2233	0.2645	0.3162	0.2195	1.8082	1.8885	1.7886	1.6484	1.9855	1.7693	32	35	32	38	48	31	281	266	258	211	311	243	0.25202	0.444002	1	FALSE	0.00472	0.969668	0.991818	FALSE	2.85181	3.95188e-44	3.21636e-43	up	3.09083	6.63557e-52	5.74299e-51	up	16	1333638	1349441	+	protein_coding	BAI1 associated protein 3 [Source:HGNC Symbol%3BAcc:HGNC:948]	K15621: BAIAP3; BAI1-associated protein 3	hsa05202: Transcriptional misregulation in cancer - Homo sapiens (human)
ENSG00000007541	PIGQ	6.8343	6.8989	6.447	6.7667	6.306	6.7507	1.7264	1.5624	1.8491	1.5613	1.6979	1.5117	1329	1283	1188	1250	1231	1226	345	283	343	257	342	267	-0.01798	0.777014	0.913254	FALSE	-0.08266	0.478067	0.821388	FALSE	-1.95354	2.10111e-109	4.06641e-108	down	-1.90172	1.21868e-111	2.17121e-110	down	16	566995	584109	+	protein_coding	phosphatidylinositol glycan anchor biosynthesis class Q [Source:HGNC Symbol%3BAcc:HGNC:14135]	K03860: PIGQ, GPI1; phosphatidylinositol N-acetylglucosaminyltransferase subunit Q	hsa00563: Glycosylphosphatidylinositol (GPI)-anchor biosynthesis - Homo sapiens (human); hsa01100: Metabolic pathways - Homo sapiens (human)
ENSG00000007866	TEAD3	16.7347	18.3437	17.1845	18.6903	17.0397	16.3865	4.461	3.9546	4.57	4.4142	4.3747	4.0701	1263	1324	1229	1340	1291	1155	346	278	329	282	342	279	0.00432	0.949938	0.983146	FALSE	0.00821	0.942671	0.985689	FALSE	-1.92042	7.1993e-102	1.28111e-100	down	-1.93663	4.67746e-111	8.28306e-110	down	6	35473597	35497079	-	protein_coding	TEA domain transcription factor 3 [Source:HGNC Symbol%3BAcc:HGNC:11716]	K09448: TEAD; transcriptional enhancer factor	hsa04390: Hippo signaling pathway - Homo sapiens (human); hsa04392: Hippo signaling pathway - multiple species - Homo sapiens (human)
ENSG00000007944	MYLIP	2.2093	2.1727	2.1927	2.478	1.9257	2.2671	7.0253	6.2404	7.4861	7.0999	6.259	6.5011	168	158	158	179	147	161	549	442	543	457	493	449	0.02815	0.860284	1	FALSE	-0.04289	0.657092	0.898679	FALSE	1.67263	1.29637e-38	9.45742e-38	up	1.73016	1.54424e-45	1.19769e-44	up	6	16129086	16148248	+	protein_coding	myosin regulatory light chain interacting protein [Source:HGNC Symbol%3BAcc:HGNC:21155]	K10637: MYLIP, MIR; E3 ubiquitin-protein ligase MYLIP [EC:2.3.2.27]	hsa04979: Cholesterol metabolism - Homo sapiens (human)
ENSG00000007968	E2F2	1.0503	1.2761	0.9522	1.1056	1.0462	0.6336	2.6486	2.6602	2.7837	2.3068	2.4064	2.4756	142	165	122	142	142	80	368	335	359	264	337	304	-0.22534	0.277329	1	FALSE	-0.14728	0.170576	0.549252	FALSE	1.46392	1.36732e-17	5.78517e-17	up	1.37432	1.35269e-22	6.47643e-22	up	1	23506438	23531233	-	protein_coding	E2F transcription factor 2 [Source:HGNC Symbol%3BAcc:HGNC:3114]	K09389: E2F2; transcription factor E2F2	hsa01522: Endocrine resistance - Homo sapiens (human); hsa04110: Cell cycle - Homo sapiens (human); hsa04218: Cellular senescence - Homo sapiens (human); hsa04934: Cushing syndrome - Homo sapiens (human); hsa05160: Hepatitis C - Homo sapiens (human); hsa05161: Hepatitis B - Homo sapiens (human); hsa05163: Human cytomegalovirus infection - Homo sapiens (human); hsa05166: Human T-cell leukemia viru…
ENSG00000008018	PSMB1	37.2132	35.5802	36.6767	35.0722	33.515	36.3956	87.7105	89.7353	85.4103	82.4613	91.6422	85.2914	2044	1869	1909	1830	1848	1867	4951	4591	4475	3834	5214	4255	-0.05252	0.327092	0.648489	FALSE	0.00482	0.90626	0.975638	FALSE	1.40461	7.35277e-160	2.13714e-158	up	1.33548	1.61077e-213	5.76581e-212	up	6	170535120	170553307	-	protein_coding	proteasome 20S subunit beta 1 [Source:HGNC Symbol%3BAcc:HGNC:9537]	K02732: PSMB1; 20S proteasome subunit beta 6 [EC:3.4.25.1]	hsa03050: Proteasome - Homo sapiens (human); hsa05010: Alzheimer disease - Homo sapiens (human); hsa05012: Parkinson disease - Homo sapiens (human); hsa05014: Amyotrophic lateral sclerosis - Homo sapiens (human); hsa05016: Huntington disease - Homo sapiens (human); hsa05017: Spinocerebellar ataxia - Homo sapiens (human); hsa05020: Prion disease - Homo sapiens (human); hsa05022: Pathways of neurod…
ENSG00000008056	SYN1	0	0.0113	0.0228	0	0	0.0116	0.0632	0.1278	0.1248	0.0895	0.0627	0.0238	0	1	2	0	0	1	6	11	11	7	6	2	-1.48658	0.550651	1	FALSE	-0.81972	0.278757	1	FALSE	3.96126	0.0142635	0.0249887	up	3.29398	0.00399047	0.00737374	up	X	47571901	47619857	-	protein_coding	synapsin I [Source:HGNC Symbol%3BAcc:HGNC:11494]	K19941: SYN; synapsin	NA
ENSG00000008086	CDKL5	0.7971	0.6584	0.7651	0.8369	0.9355	0.7355	0.3589	0.3391	0.2956	0.3406	0.3316	0.4201	376	297	342	375	443	324	174	149	133	136	162	180	0.18485	0.119939	0.41365	FALSE	0.15684	0.337505	1	FALSE	-1.10315	1.59602e-14	6.02243e-14	down	-1.08665	9.74485e-15	3.59468e-14	down	X	18425583	18653629	+	protein_coding	cyclin dependent kinase like 5 [Source:HGNC Symbol%3BAcc:HGNC:11411]	K08824: CDKL; cyclin-dependent kinase-like [EC:2.7.11.22]	NA
ENSG00000008118	CAMK1G	1.6267	1.1932	1.4219	1.5207	1.8743	1.4168	0.0472	0.0261	0.0382	0.0574	0.1055	0.0936	134	94	111	119	155	109	4	2	3	4	9	7	0.1913	0.320748	1	FALSE	1.22538	0.174332	1	FALSE	-4.11163	6.74031e-25	3.58533e-24	down	-5.16531	1.04639e-21	4.89695e-21	down	1	209583714	209613939	+	protein_coding	calcium/calmodulin dependent protein kinase IG [Source:HGNC Symbol%3BAcc:HGNC:14585]	K08794: CAMK1; calcium/calmodulin-dependent protein kinase I [EC:2.7.11.17]	hsa04020: Calcium signaling pathway - Homo sapiens (human); hsa04921: Oxytocin signaling pathway - Homo sapiens (human); hsa04925: Aldosterone synthesis and secretion - Homo sapiens (human); hsa05214: Glioma - Homo sapiens (human)
ENSG00000008226	DLEC1	0.2423	0.1368	0.0869	0.1938	0.1641	0.1764	0.0283	0.0832	0.0813	0.0859	0.0655	0.0907	50	27	17	38	34	34	6	16	16	15	14	17	0.20281	0.594097	1	FALSE	0.35502	0.511551	1	FALSE	-1.0504	0.0112683	0.0200804	down	-1.2107	0.0183337	0.0308049	down	3	38039205	38124025	+	protein_coding	DLEC1 cilia and flagella associated protein [Source:HGNC Symbol%3BAcc:HGNC:2899]	K25548: DLEC1; deleted in lung and esophageal cancer protein 1	NA
ENSG00000008256	CYTH3	30.369	30.555	30.9541	28.6958	29.0462	27.3786	6.4368	6.3475	6.592	6.8697	7.0509	7.3137	4366	4201	4217	3919	4192	3676	951	850	904	836	1050	955	-0.10175	0.0144623	0.124557	FALSE	0.15508	0.0183586	0.164104	FALSE	-1.90453	9.49315e-278	5.45867e-276	down	-2.17375	0	0	down	7	6161776	6272644	-	protein_coding	cytohesin 3 [Source:HGNC Symbol%3BAcc:HGNC:9504]	K18441: CYTH; cytohesin	hsa04072: Phospholipase D signaling pathway - Homo sapiens (human); hsa04144: Endocytosis - Homo sapiens (human); hsa05130: Pathogenic Escherichia coli infection - Homo sapiens (human); hsa05131: Shigellosis - Homo sapiens (human); hsa05132: Salmonella infection - Homo sapiens (human)
ENSG00000008277	ADAM22	0.0946	0.0742	0.0905	0.0871	0.0559	0.1076	1.5905	1.4692	1.6795	1.4735	1.4781	1.5816	32	24	29	28	19	34	553	463	542	422	518	486	-0.04399	0.909062	1	FALSE	-0.04193	0.645061	0.895596	FALSE	4.28395	1.87981e-102	3.38041e-101	up	4.26312	5.61867e-109	9.79444e-108	up	7	87934143	88202889	+	protein_coding	ADAM metallopeptidase domain 22 [Source:HGNC Symbol%3BAcc:HGNC:201]	K16068: ADAM22; disintegrin and metalloproteinase domain-containing protein 22 [EC:3.4.24.-]	NA
ENSG00000008283	CYB561	4.5541	5.1129	4.7334	4.9064	4.6505	4.6394	2.0413	2.3504	2.1512	1.7483	1.9221	2.3433	597	641	588	611	612	568	275	287	269	194	261	279	-0.01229	0.887179	0.96168	FALSE	-0.09776	0.458361	0.811281	FALSE	-1.14045	2.93993e-23	1.48761e-22	down	-1.068	5.08382e-24	2.54636e-23	down	17	63432304	63446354	-	protein_coding	cytochrome b561 [Source:HGNC Symbol%3BAcc:HGNC:2571]	K08360: CYB561; transmembrane ascorbate-dependent reductase [EC:7.2.1.3]	NA
ENSG00000008294	SPAG9	20.394	18.7056	21.0434	18.4934	20.386	19.3611	39.002	38.6363	39.6552	38.6808	37.967	41.0334	6033	5292	5899	5197	6054	5349	11857	10646	11190	9686	11634	11025	-0.03793	0.422835	0.723919	FALSE	0.02718	0.355641	0.744884	FALSE	1.11289	1.10258e-163	3.28886e-162	up	1.0357	5.59294e-175	1.60701e-173	up	17	50962174	51120868	-	protein_coding	sperm associated antigen 9 [Source:HGNC Symbol%3BAcc:HGNC:14524]	K20317: SPAG9, JIP4; c-Jun-amino-terminal kinase-interacting protein 4	NA
ENSG00000008311	AASS	6.2937	5.7061	6.1923	5.6895	5.9978	5.2712	1.6683	1.6962	1.7268	1.6635	1.7777	1.7108	1685	1461	1571	1447	1612	1318	459	423	441	377	493	416	-0.09247	0.145955	0.451355	FALSE	0.0414	0.658698	0.899114	FALSE	-1.61929	6.25658e-91	9.83536e-90	down	-1.76554	1.73934e-129	3.65417e-128	down	7	122064583	122144308	-	protein_coding	aminoadipate-semialdehyde synthase [Source:HGNC Symbol%3BAcc:HGNC:17366]	K14157: AASS; alpha-aminoadipic semialdehyde synthase [EC:1.5.1.8 1.5.1.9]	hsa00310: Lysine degradation - Homo sapiens (human); hsa01100: Metabolic pathways - Homo sapiens (human)
ENSG00000008382	MPND	3.963	4.5769	3.7452	4.2548	3.9281	4.3068	1.7267	1.7357	1.9843	1.7236	2.1509	1.7366	201	222	180	205	200	204	90	82	96	74	113	80	0.03135	0.827648	1	FALSE	0.0708	0.735267	1	FALSE	-1.05	4.32192e-09	1.27767e-08	down	-1.10314	6.11926e-10	1.83539e-09	down	19	4343527	4360086	+	protein_coding	MPN domain containing [Source:HGNC Symbol%3BAcc:HGNC:25934]	K24173: MPND; MPN domain-containing protein	NA
ENSG00000008394	MGST1	9.3099	9.1162	9.5913	9.3692	9.0926	9.8711	33.6998	32.4769	32.783	32.4958	33.7607	32.755	1432	1341	1398	1369	1404	1418	5327	4653	4810	4231	5379	4576	0.02409	0.688097	0.873321	FALSE	0.02386	0.488072	0.826844	FALSE	1.90448	0	0	up	1.89259	0	0	up	12	16347142	16609259	+	protein_coding	microsomal glutathione S-transferase 1 [Source:HGNC Symbol%3BAcc:HGNC:7061]	K00799: GST, gst; glutathione S-transferase [EC:2.5.1.18]	hsa00480: Glutathione metabolism - Homo sapiens (human); hsa00980: Metabolism of xenobiotics by cytochrome P450 - Homo sapiens (human); hsa00982: Drug metabolism - cytochrome P450 - Homo sapiens (human); hsa00983: Drug metabolism - other enzymes - Homo sapiens (human); hsa01100: Metabolic pathways - Homo sapiens (human); hsa01524: Platinum drug resistance - Homo sapiens (human); hsa05200: Pathway…
ENSG00000008513	ST3GAL1	29.414	30.8568	30.9775	28.5182	29.8506	28.568	6.9279	6.6342	7.1671	8.0712	7.2478	7.6679	6445	6466	6432	5936	6566	5846	1560	1354	1498	1497	1645	1526	-0.06154	0.117492	0.408946	FALSE	0.17035	0.00290346	0.0480418	FALSE	-1.82255	0	0	down	-2.06649	0	0	down	8	133454848	133571940	-	protein_coding	ST3 beta-galactoside alpha-2%2C3-sialyltransferase 1 [Source:HGNC Symbol%3BAcc:HGNC:10862]	K00780: ST3GAL1; beta-galactoside alpha-2,3-sialyltransferase (sialyltransferase 4A) [EC:2.4.3.2 2.4.3.4]	hsa00512: Mucin type O-glycan biosynthesis - Homo sapiens (human); hsa00533: Glycosaminoglycan biosynthesis - keratan sulfate - Homo sapiens (human); hsa00603: Glycosphingolipid biosynthesis - globo and isoglobo series - Homo sapiens (human); hsa00604: Glycosphingolipid biosynthesis - ganglio series - Homo sapiens (human); hsa01100: Metabolic pathways - Homo sapiens (human)
ENSG00000008517	IL32	6.6724	6.6741	6.9084	6.7455	6.1575	5.9447	11.503	11.9615	11.0202	11.0801	12.7493	11.4353	530	507	520	509	491	441	939	885	835	745	1049	825	-0.0954	0.306424	0.629893	FALSE	0.05748	0.435306	0.797849	FALSE	1.00385	7.47387e-29	4.41676e-28	up	0.83953	1.24685e-25	6.54584e-25	false	16	3065297	3082192	+	protein_coding	interleukin 32 [Source:HGNC Symbol%3BAcc:HGNC:16830]	K22632: IL32; interleukin 32	hsa04060: Cytokine-cytokine receptor interaction - Homo sapiens (human)
ENSG00000008735	MAPK8IP2	0.4115	0.4667	0.4857	0.5506	0.6391	0.7766	4.9402	4.6944	4.8837	4.49	4.4973	4.6069	59	64	66	75	92	104	728	627	668	545	668	600	0.53565	0.0214819	1	FALSE	-0.07253	0.351255	0.740946	FALSE	2.88945	9.17925e-103	1.65566e-101	up	3.48571	8.21834e-135	1.80927e-133	up	22	50600793	50613981	+	protein_coding	mitogen-activated protein kinase 8 interacting protein 2 [Source:HGNC Symbol%3BAcc:HGNC:6883]	K04435: MAPK8IP2, JIP2; mitogen-activated protein kinase 8 interacting protein 2	hsa04010: MAPK signaling pathway - Homo sapiens (human)
ENSG00000008853	RHOBTB2	2.7976	2.5033	2.2444	2.9163	2.5424	2.5343	0.9764	0.9016	0.8404	0.7989	0.8424	0.8106	513	439	390	508	468	434	184	154	147	124	160	135	0.0909	0.391088	0.699865	FALSE	-0.12607	0.427433	1	FALSE	-1.6051	1.59816e-34	1.07549e-33	down	-1.40002	1.1531e-26	6.21509e-26	down	8	22987417	23020509	+	protein_coding	Rho related BTB domain containing 2 [Source:HGNC Symbol%3BAcc:HGNC:18756]	K07868: RHOBTB1_2; Rho-related BTB domain-containing protein 1/2	hsa04120: Ubiquitin mediated proteolysis - Homo sapiens (human)
ENSG00000009307	CSDE1	34.3989	35.0236	35.5199	36.8427	36.3746	37.2024	74.4353	72.8991	72.3432	74.308	72.0437	76.0818	8370	8150	8190	8516	8885	8454	18613	16522	16791	15305	18158	16814	0.08157	0.0163335	0.133009	FALSE	0.04037	0.111515	0.452661	FALSE	1.10865	2.00338e-270	1.11178e-268	up	1.13752	0	0	up	1	114716913	114758676	-	protein_coding	cold shock domain containing E1 [Source:HGNC Symbol%3BAcc:HGNC:29905]	NA	NA
ENSG00000009790	TRAF3IP3	0.0573	0.0327	0.0715	0.0384	0.0104	0.0112	0	0.0056	0.0055	0.0062	0.0101	0	11	6	13	7	2	2	0	1	1	1	2	0	-1.42368	0.0813977	1	FALSE	0.61235	0.7772	1	FALSE	-1.76007	0.235285	0.311888	false	-3.82823	0.00287992	0.00541568	down	1	209756032	209782320	+	protein_coding	TRAF3 interacting protein 3 [Source:HGNC Symbol%3BAcc:HGNC:30766]	NA	NA
ENSG00000009950	MLXIPL	0.0168	0.0088	0	0	0.0251	0	0.0735	0.1892	0.1319	0.0991	0.1539	0.1386	2	1	0	0	3	0	9	21	15	10	19	15	-0.00757	0.997198	1	FALSE	0.02589	0.960603	1	FALSE	4.02054	0.000167424	0.000364696	up	3.99763	0.000159571	0.000340427	up	7	73593194	73624543	-	protein_coding	MLX interacting protein like [Source:HGNC Symbol%3BAcc:HGNC:12744]	K09113: MLX; MAX-like protein X	hsa04931: Insulin resistance - Homo sapiens (human); hsa04932: Non-alcoholic fatty liver disease - Homo sapiens (human)
ENSG00000010030	ETV7	2.3824	2.1709	2.7835	2.49	2.1868	2.5692	0.0994	0.0548	0	0.0603	0.0329	0.0375	140	122	155	139	129	141	6	3	0	3	2	2	-0.01016	0.953495	1	FALSE	-0.23708	0.849455	1	FALSE	-5.72112	2.79532e-22	1.37649e-21	down	-5.46995	7.44226e-25	3.81986e-24	down	6	36354091	36387800	-	protein_coding	ETS variant transcription factor 7 [Source:HGNC Symbol%3BAcc:HGNC:18160]	K03211: ETV6_7, yan; ETS translocation variant 6/7	hsa05202: Transcriptional misregulation in cancer - Homo sapiens (human)
ENSG00000010219	DYRK4	1.2607	1.1924	1.3667	1.1522	1.1873	1.0799	3.078	2.6393	2.7033	2.6943	2.7495	2.6057	220	199	226	191	208	176	552	429	450	398	497	413	-0.15064	0.283082	1	FALSE	-0.04301	0.655996	0.89824	FALSE	1.3334	5.52389e-29	3.2782e-28	up	1.2137	8.18146e-25	4.19376e-24	up	12	4562208	4615302	+	protein_coding	dual specificity tyrosine phosphorylation regulated kinase 4 [Source:HGNC Symbol%3BAcc:HGNC:3095]	K18669: DYRK2_3_4; dual specificity tyrosine-phosphorylation-regulated kinase 2/3/4 [EC:2.7.12.1]	NA
ENSG00000010292	NCAPD2	29.1162	30.4778	30.2777	31.5373	31.0564	31.2096	91.2906	89.1648	89.8754	88.3264	87.7203	90.2383	4663	4668	4595	4798	4993	4668	15025	13301	13730	11974	14552	13126	0.06999	0.0788309	0.328648	FALSE	0.0008	0.973771	0.993316	FALSE	1.60364	0	0	up	1.66048	0	0	up	12	6493356	6531955	+	protein_coding	non-SMC condensin I complex subunit D2 [Source:HGNC Symbol%3BAcc:HGNC:24305]	K06677: YCS4, CNAP1, CAPD2; condensin complex subunit 1	NA
ENSG00000010295	IFFO1	2.3284	2.5542	2.2329	2.7262	2.5066	2.5893	0	0.0263	0	0	0.0079	0.018	285	299	259	317	308	296	0	3	0	0	1	2	0.14449	0.224306	0.550828	FALSE	0.02404	0.990881	1	FALSE	-8.11542	9.36881e-22	4.53577e-21	down	-8.06688	1.75051e-21	8.12239e-21	down	12	6538961	6556073	-	protein_coding	intermediate filament family orphan 1 [Source:HGNC Symbol%3BAcc:HGNC:24970]	NA	NA
ENSG00000010318	PHF7	3.0263	2.8757	2.6487	2.5284	2.249	2.6618	6.8946	7.2072	8.5485	6.5687	6.7244	7.2194	252	229	209	200	188	207	590	559	679	463	580	546	-0.19407	0.163211	1	FALSE	-0.11951	0.199838	0.590022	FALSE	1.56307	8.4676e-42	6.60767e-41	up	1.47578	3.33294e-38	2.28558e-37	up	3	52410660	52423641	+	protein_coding	PHD finger protein 7 [Source:HGNC Symbol%3BAcc:HGNC:18458]	NA	NA
ENSG00000010319	SEMA3G	0.0881	0.0837	0.1014	0.0758	0.1196	0.0514	0.0156	0.0602	0.0336	0.0189	0.0155	0.0176	11	10	12	9	15	6	2	7	4	2	2	2	-0.13164	0.829534	1	FALSE	-1.04499	0.349216	1	FALSE	-2.15811	0.0226693	0.0385271	down	-1.26192	0.0984976	0.143235	false	3	52433035	52445103	-	protein_coding	semaphorin 3G [Source:HGNC Symbol%3BAcc:HGNC:30400]	K06840: SEMA3; semaphorin 3	hsa04360: Axon guidance - Homo sapiens (human)
ENSG00000010379	SLC6A13	0.0286	0	0.0201	0.0702	0.019	0.0102	0.1112	0.1533	0.1797	0.0562	0.1746	0.1572	3	0	2	7	2	1	12	15	18	5	19	15	1.0357	0.441241	1	FALSE	-0.15453	0.778207	1	FALSE	2.07342	0.0131116	0.0230892	up	3.25198	0.000295597	0.000615231	up	12	220621	262873	-	protein_coding	solute carrier family 6 member 13 [Source:HGNC Symbol%3BAcc:HGNC:11046]	K05046: SLC6A13, GAT2; solute carrier family 6 (neurotransmitter transporter, GABA) member 13	hsa04721: Synaptic vesicle cycle - Homo sapiens (human); hsa04727: GABAergic synapse - Homo sapiens (human)
ENSG00000010438	PRSS3	39.407	38.9823	38.7433	43.8704	42.5591	44.6236	0.0276	0.0609	0	0.0335	0.0821	0	1390	1315	1295	1470	1507	1470	1	2	0	1	3	0	0.16998	0.0032266	0.0474901	FALSE	0.44132	0.815195	1	FALSE	-9.97171	4.98762e-43	3.96468e-42	down	-10.3133	5.89759e-35	3.77697e-34	down	9	33750679	33799231	+	protein_coding	serine protease 3 [Source:HGNC Symbol%3BAcc:HGNC:9486]	K01312: PRSS1_2_3; trypsin [EC:3.4.21.4]	hsa04080: Neuroactive ligand-receptor interaction - Homo sapiens (human); hsa04972: Pancreatic secretion - Homo sapiens (human); hsa04974: Protein digestion and absorption - Homo sapiens (human); hsa05164: Influenza A - Homo sapiens (human)
ENSG00000010626	LRRC23	3.0445	3.5295	3.129	3.2467	3.2174	2.7922	9.0292	9.223	8.8395	8.2567	8.8559	8.8027	230	255	224	233	244	197	701	649	637	528	693	604	-0.05897	0.664993	1	FALSE	-0.04004	0.611145	0.881004	FALSE	1.58351	2.89257e-48	2.53118e-47	up	1.55309	1.57686e-50	1.33325e-49	up	12	6873569	6914241	+	protein_coding	leucine rich repeat containing 23 [Source:HGNC Symbol%3BAcc:HGNC:19138]	NA	NA
ENSG00000010803	SCMH1	6.9966	7.2058	7.2629	7.208	6.6548	6.8054	21.6545	20.9134	22.2252	20.1399	20.8907	20.4808	797	785	784	780	761	724	2535	2219	2415	1942	2465	2119	-0.0464	0.541088	0.795791	FALSE	-0.05172	0.254316	0.651688	FALSE	1.67256	2.36044e-162	6.96256e-161	up	1.66575	3.24088e-180	9.58204e-179	up	1	41027202	41242306	-	protein_coding	Scm polycomb group protein homolog 1 [Source:HGNC Symbol%3BAcc:HGNC:19003]	K11461: SCMH1; polycomb protein SCMH1	NA
ENSG00000010810	FYN	7.4028	7.7806	7.0585	7.2247	7.043	7.197	2.2226	2.2005	2.2345	2.1896	2.1735	2.2567	1358	1365	1227	1259	1297	1233	419	376	391	340	413	376	-0.04333	0.488805	0.76607	FALSE	0.01425	0.884884	0.970513	FALSE	-1.59889	1.1697e-90	1.83032e-89	down	-1.66884	5.39113e-98	8.31582e-97	down	6	111660332	111873452	-	protein_coding	FYN proto-oncogene%2C Src family tyrosine kinase [Source:HGNC Symbol%3BAcc:HGNC:4037]	K05703: FYN; tyrosine-protein kinase Fyn [EC:2.7.10.2]	hsa04071: Sphingolipid signaling pathway - Homo sapiens (human); hsa04072: Phospholipase D signaling pathway - Homo sapiens (human); hsa04360: Axon guidance - Homo sapiens (human); hsa04380: Osteoclast differentiation - Homo sapiens (human); hsa04510: Focal adhesion - Homo sapiens (human); hsa04520: Adherens junction - Homo sapiens (human); hsa04611: Platelet activation - Homo sapiens (human); hs…
ENSG00000011021	CLCN6	13.9146	14.4773	13.8753	14.403	13.9643	13.1366	27.6905	28.4815	28.6821	30.885	29.1903	29.0727	2815	2801	2660	2768	2836	2482	5757	5367	5535	5289	6117	5342	-0.01788	0.721849	0.891228	FALSE	0.09379	0.00665514	0.0841737	FALSE	1.20092	1.02907e-146	2.74377e-145	up	1.07682	3.94243e-158	1.02705e-156	up	1	11806096	11848079	+	protein_coding	chloride voltage-gated channel 6 [Source:HGNC Symbol%3BAcc:HGNC:2024]	K05015: CLCN6; chloride channel 6	NA
ENSG00000011198	ABHD5	5.3748	5.4576	5.2139	5.4718	5.274	5.1239	1.7468	1.4383	1.7471	1.7599	1.6399	1.6697	1003	974	922	970	988	893	335	250	311	278	317	283	-0.00768	0.911206	0.972079	FALSE	0.06012	0.614248	0.882339	FALSE	-1.54951	8.14708e-65	9.08901e-64	down	-1.62886	1.58959e-68	1.73509e-67	down	3	43690108	43734371	+	protein_coding	abhydrolase domain containing 5%2C lysophosphatidic acid acyltransferase [Source:HGNC Symbol%3BAcc:HGNC:21396]	K13699: ABHD5, CGI-58; abhydrolase domain-containing protein 5 [EC:2.3.1.51]	hsa04923: Regulation of lipolysis in adipocytes - Homo sapiens (human)
ENSG00000011201	ANOS1	1.1409	1.2646	1.0414	1.1169	0.9376	0.9651	0	0	0	0	0	0	200	212	173	186	165	158	0	0	0	0	0	0	-0.18324	0.231613	1	FALSE	NA	NA	NA	NA	-9.69788	5.10266e-16	2.03145e-15	down	-9.98204	5.95664e-17	2.3853e-16	down	X	8528874	8732137	-	protein_coding	anosmin 1 [Source:HGNC Symbol%3BAcc:HGNC:6211]	K23413: ANOS1, KAL1, WFDC19; anosmin-1	NA
ENSG00000011422	PLAUR	86.9802	85.3015	83.3426	91.0852	83.1864	84.4285	165.43	170.171	167.403	168.224	164.818	163.049	9596	9000	8713	9546	9213	8699	18756	17487	17617	15710	18835	16338	0.02558	0.526635	0.789066	FALSE	0.0029	0.905311	0.975638	FALSE	1.0377	1.72173e-162	5.08487e-161	up	1.04809	1.17093e-288	5.91672e-287	up	19	43646095	43670547	-	protein_coding	plasminogen activator%2C urokinase receptor [Source:HGNC Symbol%3BAcc:HGNC:9053]	K03985: PLAUR, CD87; plasminogen activator, urokinase receptor	hsa04610: Complement and coagulation cascades - Homo sapiens (human); hsa05205: Proteoglycans in cancer - Homo sapiens (human)
ENSG00000011426	ANLN	13.6752	13.1372	13.9052	14.424	13.7164	14.3831	31.5433	31.1063	31.6175	32.0243	29.9747	32.0489	2030	1865	1956	2034	2044	1994	4812	4301	4477	4024	4609	4321	0.07071	0.174832	0.492674	FALSE	0.01847	0.60965	0.880112	FALSE	1.24322	5.90298e-154	1.65526e-152	up	1.28299	1.42784e-206	4.93035e-205	up	7	36389821	36453791	+	protein_coding	anillin%2C actin binding protein [Source:HGNC Symbol%3BAcc:HGNC:14082]	K18621: ANLN; actin-binding protein anillin	NA
ENSG00000011478	QPCTL	12.2127	12.2169	12.2239	11.7722	11.3679	10.9943	21.068	21.7246	20.9436	22.5537	20.4465	21.3031	854	817	810	782	798	718	1514	1415	1397	1335	1481	1353	-0.09432	0.201184	0.52197	FALSE	0.03434	0.544378	0.854563	FALSE	1.01094	1.86045e-47	1.60506e-46	up	0.86976	8.13616e-43	6.04821e-42	false	19	45692403	45703989	+	protein_coding	glutaminyl-peptide cyclotransferase like [Source:HGNC Symbol%3BAcc:HGNC:25952]	K00683: QPCT; glutaminyl-peptide cyclotransferase [EC:2.3.2.5]	NA
ENSG00000011590	ZBTB32	0.1032	0.0463	0.1401	0.4037	0.1616	0.1263	0.5741	0.4434	0.3866	0.5053	0.1566	0.2923	7	3	9	26	11	8	40	28	25	29	11	18	1.26622	0.0615443	1	FALSE	-0.55517	0.199312	1	FALSE	0.55038	0.334694	0.417807	false	2.35355	1.20617e-05	2.81447e-05	up	19	35704558	35717038	+	protein_coding	zinc finger and BTB domain containing 32 [Source:HGNC Symbol%3BAcc:HGNC:16763]	K10506: ZBTB32, TZFP; zinc finger and BTB domain-containing protein 32	NA
ENSG00000011638	LDAF1	13.4401	13.9049	12.9498	10.9228	10.3361	12.3279	3.2734	3.6794	3.2286	2.9479	3.8575	3.8602	851	842	777	657	657	729	213	217	195	158	253	222	-0.25546	0.00203827	0.0361773	FALSE	0.09397	0.516194	1	FALSE	-1.55149	1.25681e-38	9.18008e-38	down	-1.91435	5.36903e-79	6.69231e-78	down	16	21158377	21180616	+	protein_coding	lipid droplet assembly factor 1 [Source:HGNC Symbol%3BAcc:HGNC:30136]	NA	NA
ENSG00000011677	GABRA3	0.0292	0.0102	0	0	0	0	10.2114	9.5733	10.3482	9.6717	10.1686	10.0428	3	1	0	0	0	0	1078	916	1014	841	1082	937	-2.81114	0.28779	1	FALSE	0.0112	0.864301	0.963018	FALSE	12.4848	4.0636e-26	2.23742e-25	up	9.62127	4.64188e-40	3.29799e-39	up	X	152166234	152451315	-	protein_coding	gamma-aminobutyric acid type A receptor subunit alpha3 [Source:HGNC Symbol%3BAcc:HGNC:4077]	K05175: GABRA; gamma-aminobutyric acid receptor subunit alpha	hsa04080: Neuroactive ligand-receptor interaction - Homo sapiens (human); hsa04723: Retrograde endocannabinoid signaling - Homo sapiens (human); hsa04727: GABAergic synapse - Homo sapiens (human); hsa04742: Taste transduction - Homo sapiens (human); hsa05032: Morphine addiction - Homo sapiens (human); hsa05033: Nicotine addiction - Homo sapiens (human)
ENSG00000012211	PRICKLE3	12.8623	11.878	11.8359	11.7602	12.1192	11.1102	3.8171	4.164	3.4637	3.7857	3.5524	3.7229	1164	1028	1015	1011	1101	939	355	351	299	290	333	306	-0.05547	0.418635	0.720725	FALSE	-0.0272	0.809124	0.946555	FALSE	-1.56482	7.83006e-69	9.2821e-68	down	-1.6048	1.54423e-73	1.79238e-72	down	X	49174802	49186528	-	protein_coding	prickle planar cell polarity protein 3 [Source:HGNC Symbol%3BAcc:HGNC:6645]	K04511: PRICKLE; prickle	hsa04310: Wnt signaling pathway - Homo sapiens (human)
ENSG00000013016	EHD3	12.5761	13.9818	12.052	12.8684	12.0021	11.5114	1.0184	1.3034	1.2201	1.0683	0.9862	1.0233	1502	1597	1364	1460	1439	1284	125	145	139	108	122	111	-0.07754	0.260715	0.584126	FALSE	-0.17915	0.312456	1	FALSE	-3.46768	2.67777e-224	1.17247e-222	down	-3.37929	3.55541e-221	1.32318e-219	down	2	31234152	31269451	+	protein_coding	EH domain containing 3 [Source:HGNC Symbol%3BAcc:HGNC:3244]	K12476: EHD3; EH domain-containing protein 3	hsa04144: Endocytosis - Homo sapiens (human)
ENSG00000013297	CLDN11	37.8001	38.9877	39.4951	30.7071	34.2455	34.4279	0.0091	0.01	0.0196	0.0331	0	0.0412	4043	3988	4003	3120	3677	3439	1	1	2	3	0	4	-0.21847	7.24898e-06	0.000509222	FALSE	0.94189	0.524148	1	FALSE	-10.3648	1.11815e-79	1.51432e-78	down	-11.4883	7.33803e-57	6.84086e-56	down	3	170418868	170454733	+	protein_coding	claudin 11 [Source:HGNC Symbol%3BAcc:HGNC:8514]	K06087: CLDN; claudin	hsa04514: Cell adhesion molecules - Homo sapiens (human); hsa04530: Tight junction - Homo sapiens (human); hsa04670: Leukocyte transendothelial migration - Homo sapiens (human); hsa05130: Pathogenic Escherichia coli infection - Homo sapiens (human); hsa05160: Hepatitis C - Homo sapiens (human)
ENSG00000013503	POLR3B	1.3557	1.2492	1.0283	1.1417	1.418	1.5151	0.7091	0.4821	0.5862	0.6106	0.5889	0.5504	160	141	115	128	168	167	86	53	66	61	72	59	0.17268	0.326355	1	FALSE	-0.00316	0.989719	1	FALSE	-1.12081	8.03044e-08	2.21385e-07	down	-0.95673	1.03121e-05	2.41948e-05	false	12	106357748	106510198	+	protein_coding	RNA polymerase III subunit B [Source:HGNC Symbol%3BAcc:HGNC:30348]	K03021: RPC2, POLR3B; DNA-directed RNA polymerase III subunit RPC2 [EC:2.7.7.6]	hsa03020: RNA polymerase - Homo sapiens (human); hsa04623: Cytosolic DNA-sensing pathway - Homo sapiens (human)
ENSG00000013563	DNASE1L1	3.5296	3.384	3.3945	3.7361	3.6815	3.4338	13.405	13.0369	12.6175	13.2829	12.3366	13.865	361	331	329	363	378	328	1409	1242	1231	1150	1307	1288	0.08261	0.442126	0.737179	FALSE	0.03666	0.545062	0.854563	FALSE	1.96039	4.62902e-122	1.01249e-120	up	1.99374	6.1887e-139	1.40601e-137	up	X	154401236	154412112	-	protein_coding	deoxyribonuclease 1 like 1 [Source:HGNC Symbol%3BAcc:HGNC:2957]	K11995: DNASE1L; deoxyribonuclease-1-like protein [EC:3.1.21.-]	NA
ENSG00000013725	CD6	0	0.0142	0	0	0	0	0.1518	0.0655	0.1635	0.2563	0.1506	0.1194	0	2	0	0	0	0	23	9	23	32	23	16	-1.86311	0.612951	1	FALSE	0.47945	0.303602	1	FALSE	7.17537	3.18863e-08	8.98139e-08	up	4.83256	4.9973e-05	0.000111027	up	11	60971680	61020377	+	protein_coding	CD6 molecule [Source:HGNC Symbol%3BAcc:HGNC:1691]	K06456: CD6; T-cell surface glycoprotein CD6	hsa04514: Cell adhesion molecules - Homo sapiens (human)
ENSG00000014641	MDH1	18.2404	18.3703	18.1723	16.4655	17.0893	19.4442	38.5313	35.2107	36.5891	36.1245	36.7818	35.049	2253	2170	2127	1932	2119	2243	4891	4051	4311	3777	4706	3932	-0.04004	0.500025	0.770743	FALSE	-0.0087	0.828762	0.95292	FALSE	1.12568	4.98322e-92	7.93822e-91	up	1.08205	8.96962e-125	1.81765e-123	up	2	63588609	63607197	+	protein_coding	malate dehydrogenase 1 [Source:HGNC Symbol%3BAcc:HGNC:6970]	K00025: MDH1; malate dehydrogenase [EC:1.1.1.37]	hsa00020: Citrate cycle (TCA cycle) - Homo sapiens (human); hsa00270: Cysteine and methionine metabolism - Homo sapiens (human); hsa00620: Pyruvate metabolism - Homo sapiens (human); hsa00630: Glyoxylate and dicarboxylate metabolism - Homo sapiens (human); hsa01100: Metabolic pathways - Homo sapiens (human); hsa01200: Carbon metabolism - Homo sapiens (human); hsa04964: Proximal tubule bicarbonate…
ENSG00000015133	CCDC88C	5.4457	5.6263	5.366	5.9174	5.8004	5.0895	2.0152	2.021	1.9768	1.9396	1.8173	2.0117	1675	1655	1564	1729	1791	1462	637	579	580	505	579	562	0.04072	0.523509	0.786855	FALSE	-0.03856	0.641945	0.894553	FALSE	-1.44623	8.72395e-76	1.12773e-74	down	-1.37931	2.50595e-93	3.66986e-92	down	14	91271323	91417844	-	protein_coding	coiled-coil domain containing 88C [Source:HGNC Symbol%3BAcc:HGNC:19967]	K25811: CCDC88C; protein Daple	hsa04310: Wnt signaling pathway - Homo sapiens (human)
ENSG00000015171	ZMYND11	3.6008	3.3697	3.6349	3.8793	3.727	3.7986	6.8646	6.6577	6.7173	6.3364	6.2433	6.5971	1152	1031	1102	1179	1197	1135	2257	1984	2050	1716	2069	1917	0.11306	0.0789175	0.328648	FALSE	-0.05572	0.235424	0.631182	FALSE	0.84796	3.78888e-49	3.3524e-48	false	1.00446	8.00311e-73	9.22069e-72	up	10	130088	254637	+	protein_coding	zinc finger MYND-type containing 11 [Source:HGNC Symbol%3BAcc:HGNC:16966]	K23218: ZMYND11, BS69; zinc finger MYND domain-containing protein 11	NA
ENSG00000015285	WAS	0.38	0.2483	0.2757	0.4	0.3431	0.3433	0	0.0637	0.0124	0.014	0.0229	0.0261	32	20	22	32	29	27	0	5	1	1	2	2	0.27186	0.474419	1	FALSE	-0.22565	0.879891	1	FALSE	-3.99368	4.79166e-07	1.25735e-06	down	-3.53517	7.62154e-06	1.807e-05	down	X	48676596	48691431	+	protein_coding	WASP actin nucleation promoting factor [Source:HGNC Symbol%3BAcc:HGNC:12731]	K05747: WAS; Wiskott-Aldrich syndrome protein	hsa04062: Chemokine signaling pathway - Homo sapiens (human); hsa04520: Adherens junction - Homo sapiens (human); hsa04530: Tight junction - Homo sapiens (human); hsa04666: Fc gamma R-mediated phagocytosis - Homo sapiens (human); hsa05135: Yersinia infection - Homo sapiens (human); hsa05231: Choline metabolism in cancer - Homo sapiens (human)
ENSG00000015413	DPEP1	0.1919	0.2006	0.109	0.2952	0.1617	0.3477	0	0.1268	0.0464	0	0.0142	0.065	13	13	7	19	11	22	0	8	3	0	1	4	0.6848	0.208188	1	FALSE	-1.09508	0.432503	1	FALSE	-3.24239	0.000351564	0.000742882	down	-1.48495	0.0861188	0.126775	false	16	89613308	89638456	+	protein_coding	dipeptidase 1 [Source:HGNC Symbol%3BAcc:HGNC:3002]	K01273: DPEP; membrane dipeptidase [EC:3.4.13.19]	NA
ENSG00000015568	RGPD5	0.2421	0.1132	0.1413	0.1019	0.1333	0.1616	0.3797	0.2354	0.1791	0.2355	0.1732	0.5174	85	38	47	34	47	53	137	77	60	70	63	165	-0.31647	0.322219	1	FALSE	0.23928	0.666681	1	FALSE	1.31704	9.5876e-05	0.000213144	up	0.75373	0.0149428	0.025441	false	2	109792758	109857705	+	protein_coding	RANBP2 like and GRIP domain containing 5 [Source:HGNC Symbol%3BAcc:HGNC:32418]	K24044: RGPD; RANBP2-like and GRIP domain-containing protein	NA
ENSG00000016082	ISL1	0	0	0	0	0	0	0.2093	0.1694	0.1203	0.2202	0.3184	0.2526	0	0	0	0	0	0	15	11	8	13	23	16	NA	NA	NA	NA	0.69043	0.183794	1	FALSE	6.69038	4.72211e-07	1.23978e-06	up	6.00506	1.86491e-05	4.28504e-05	up	5	51383448	51394730	+	protein_coding	ISL LIM homeobox 1 [Source:HGNC Symbol%3BAcc:HGNC:6132]	K09370: ISL1; insulin gene enhancer protein ISL-1	hsa04550: Signaling pathways regulating pluripotency of stem cells - Homo sapiens (human)
ENSG00000017483	SLC38A5	0.875	1.0201	0.8066	0.9316	0.9117	1.0553	0.0489	0.0108	0.0422	0.0238	0	0.0554	87	97	76	88	91	98	5	1	4	2	0	5	0.10872	0.606279	1	FALSE	-0.3743	0.762185	1	FALSE	-5.15332	2.9889e-17	1.25021e-16	down	-4.63767	3.51565e-18	1.46721e-17	down	X	48458537	48470260	-	protein_coding	solute carrier family 38 member 5 [Source:HGNC Symbol%3BAcc:HGNC:18070]	K14992: SLC38A5, SNAT5; solute carrier family 38 (sodium-coupled neutral amino acid transporter), member 5	hsa04727: GABAergic synapse - Homo sapiens (human)
ENSG00000018236	CNTN1	0	0	0	0	0	0	0.5653	0.3686	0.4042	0.3307	0.3671	0.3082	0	0	0	0	0	0	110	65	73	53	72	53	NA	NA	NA	NA	-0.38971	0.113528	1	FALSE	8.4755	4.19125e-12	1.4288e-11	up	8.86924	2.83618e-13	9.82813e-13	up	12	40692439	41072415	+	protein_coding	contactin 1 [Source:HGNC Symbol%3BAcc:HGNC:2171]	K06759: CNTN1; contactin 1	hsa04514: Cell adhesion molecules - Homo sapiens (human)
ENSG00000018280	SLC11A1	0.0931	0.1022	0.0541	0.0882	0.0835	0.1047	0.1812	0.215	0.1953	0.132	0.1978	0.1333	20	21	11	18	18	21	40	43	40	24	44	26	0.15362	0.741817	1	FALSE	-0.31944	0.333358	1	FALSE	0.85146	0.0394591	0.0642213	false	1.3139	0.0007821	0.0015618	up	2	218382029	218396894	+	protein_coding	solute carrier family 11 member 1 [Source:HGNC Symbol%3BAcc:HGNC:10907]	K12347: SLC11A1, NRAMP1; natural resistance-associated macrophage protein 1	hsa04142: Lysosome - Homo sapiens (human)
ENSG00000019102	VSIG2	0.9772	0.8466	0.7071	0.8229	0.9734	0.8669	0.1358	0.3297	0.2049	0.3298	0.1348	0.0307	35	29	24	28	35	29	5	11	7	10	5	1	0.08151	0.819484	1	FALSE	-0.42226	0.609376	1	FALSE	-2.35301	6.99121e-05	0.000157151	down	-1.85563	0.000357669	0.000738586	down	11	124747474	124752255	-	protein_coding	V-set and immunoglobulin domain containing 2 [Source:HGNC Symbol%3BAcc:HGNC:17149]	NA	NA
ENSG00000019144	PHLDB1	6.3567	6.2476	6.1342	6.9327	6.6494	6.3457	2.3778	2.4974	2.3528	2.2861	2.4669	2.3521	3413	3208	3121	3536	3584	3182	1312	1249	1205	1039	1372	1147	0.09717	0.0360921	0.216885	FALSE	-0.00036	0.995266	0.998684	FALSE	-1.38825	4.56689e-136	1.13167e-134	down	-1.30302	5.67337e-150	1.38129e-148	down	11	118606440	118658031	+	protein_coding	pleckstrin homology like domain family B member 1 [Source:HGNC Symbol%3BAcc:HGNC:23697]	K23794: PHLDB; pleckstrin homology-like domain family B	NA
ENSG00000019186	CYP24A1	0.4052	0.233	0.2993	0.1706	0.2422	0.1736	0.0197	0	0	0.0359	0.0196	0	40	22	28	16	24	16	2	0	0	3	2	0	-0.66688	0.107148	1	FALSE	1.47211	0.462674	1	FALSE	-3.32383	0.000139331	0.000305312	down	-5.42376	1.57581e-06	3.89771e-06	down	20	54153446	54173986	-	protein_coding	cytochrome P450 family 24 subfamily A member 1 [Source:HGNC Symbol%3BAcc:HGNC:2602]	K07436: CYP24A1; vitamin D3 24-hydroxylase [EC:1.14.15.16]	hsa00100: Steroid biosynthesis - Homo sapiens (human); hsa01100: Metabolic pathways - Homo sapiens (human); hsa04928: Parathyroid hormone synthesis, secretion and action - Homo sapiens (human); hsa05206: MicroRNAs in cancer - Homo sapiens (human)
ENSG00000019485	PRDM11	0.5087	0.5834	0.5735	0.566	0.6191	0.6685	0.1913	0.1924	0.2303	0.1571	0.1702	0.1878	176	193	188	186	215	216	68	62	76	46	61	59	0.16257	0.263432	1	FALSE	-0.22923	0.353827	1	FALSE	-1.74748	6.40518e-19	2.83522e-18	down	-1.36914	7.21086e-13	2.457e-12	down	11	45095806	45235110	+	protein_coding	PR/SET domain 11 [Source:HGNC Symbol%3BAcc:HGNC:13996]	K24644: PRDM11; PR domain zinc finger protein 11 [EC:2.1.1.-]	NA
ENSG00000019549	SNAI2	5.7871	6.5019	5.8602	5.2754	5.3478	6.6449	1.2581	0.9253	1.1617	1.0182	0.9272	1.2201	470	505	451	407	436	504	105	70	90	70	78	90	-0.06466	0.548193	0.799282	FALSE	-0.06177	0.779855	1	FALSE	-2.35204	2.7392e-49	2.43266e-48	down	-2.36491	1.05231e-58	1.01116e-57	down	8	48917598	48921740	-	protein_coding	snail family transcriptional repressor 2 [Source:HGNC Symbol%3BAcc:HGNC:11094]	K05706: SNAI2, SLUG; snail 2	hsa04390: Hippo signaling pathway - Homo sapiens (human); hsa04520: Adherens junction - Homo sapiens (human)
ENSG00000019582	CD74	3.6954	3.7614	3.7678	3.0538	3.4499	3.3069	0.1129	0.0767	0.1591	0.1793	0.1293	0.1671	414	403	400	325	388	346	13	8	17	17	15	17	-0.18558	0.0746572	0.321422	FALSE	0.46399	0.368027	1	FALSE	-4.28169	1.5427e-66	1.77073e-65	down	-4.93474	1.35974e-76	1.64417e-75	down	5	150401637	150412969	-	protein_coding	CD74 molecule [Source:HGNC Symbol%3BAcc:HGNC:1697]	K06505: CD74, DHLAG; CD74 antigen	hsa04612: Antigen processing and presentation - Homo sapiens (human); hsa05152: Tuberculosis - Homo sapiens (human); hsa05168: Herpes simplex virus 1 infection - Homo sapiens (human)
ENSG00000019991	HGF	0	0	0	0	0	0	0.0121	0.04	0.0217	0.0147	0.004	0.0365	0	0	0	0	0	0	3	9	5	3	1	8	NA	NA	NA	NA	-0.40813	0.665274	1	FALSE	4.62514	0.0097236	0.0174856	up	5.03331	0.00173165	0.00333947	up	7	81699010	81770438	-	protein_coding	hepatocyte growth factor [Source:HGNC Symbol%3BAcc:HGNC:4893]	K05460: HGF; hepatocyte growth factor	hsa01521: EGFR tyrosine kinase inhibitor resistance - Homo sapiens (human); hsa04010: MAPK signaling pathway - Homo sapiens (human); hsa04014: Ras signaling pathway - Homo sapiens (human); hsa04015: Rap1 signaling pathway - Homo sapiens (human); hsa04020: Calcium signaling pathway - Homo sapiens (human); hsa04151: PI3K-Akt signaling pathway - Homo sapiens (human); hsa04510: Focal adhesion - Homo …
ENSG00000020577	SAMD4A	7.9796	7.4841	7.8365	7.3172	7.3223	7.1798	15.5517	16.5148	16.0129	16.2105	17.0547	17.7119	2436	2185	2267	2122	2244	2047	4879	4696	4663	4189	5393	4911	-0.0864	0.0789337	0.328648	FALSE	0.10781	0.00427116	0.063053	FALSE	1.32277	1.1555e-184	4.03123e-183	up	1.11661	9.30793e-153	2.31671e-151	up	14	54566117	54793315	+	protein_coding	sterile alpha motif domain containing 4A [Source:HGNC Symbol%3BAcc:HGNC:23023]	NA	NA
ENSG00000020633	RUNX3	0.041	0.0858	0.0346	0.0518	0.0572	0.0527	0.024	0	0	0	0	0	5	10	4	6	7	6	3	0	0	0	0	0	0.01117	0.988564	1	FALSE	-2.28555	0.475591	1	FALSE	-4.95113	0.00170719	0.00336683	down	-2.63371	0.0445319	0.0697738	false	1	24899511	24965121	-	protein_coding	RUNX family transcription factor 3 [Source:HGNC Symbol%3BAcc:HGNC:10473]	K09279: RUNX3, AML2; runt-related transcription factor 3	hsa04658: Th1 and Th2 cell differentiation - Homo sapiens (human); hsa05169: Epstein-Barr virus infection - Homo sapiens (human)
ENSG00000021355	SERPINB1	23.3618	23.4299	21.743	22.164	21.9113	22.3741	0.0258	0.0285	0.0139	0.047	0.0512	0.0438	1762	1690	1554	1588	1659	1576	2	2	1	3	4	3	-0.03661	0.51468	0.782581	FALSE	1.08227	0.374422	1	FALSE	-8.76617	1.9313e-80	2.63956e-79	down	-9.89984	1.50607e-52	1.3122e-51	down	6	2832332	2841959	-	protein_coding	serpin family B member 1 [Source:HGNC Symbol%3BAcc:HGNC:3311]	K23425: SERPINB1; leukocyte elastase inhibitor	NA
ENSG00000021645	NRXN3	0.0234	0.0299	0.0467	0.0274	0.0104	0.0223	0.0076	0.0084	0.0027	0	0.0025	0.0086	9	11	17	10	4	8	3	3	1	0	1	3	-0.73115	0.261081	1	FALSE	-0.72766	0.624978	1	FALSE	-2.32871	0.0451397	0.0726345	false	-2.34287	0.00649151	0.0116548	down	14	78170373	79868291	+	protein_coding	neurexin 3 [Source:HGNC Symbol%3BAcc:HGNC:8010]	K07377: NRXN; neurexin	hsa04514: Cell adhesion molecules - Homo sapiens (human)
ENSG00000021826	CPS1	0.4473	0.3642	0.4605	0.4748	0.4894	0.5222	0.2248	0.1968	0.2383	0.2469	0.1487	0.214	122	95	119	123	134	133	63	50	62	57	42	53	0.23266	0.201605	1	FALSE	-0.10127	0.711837	1	FALSE	-1.19789	3.14724e-07	8.36797e-07	down	-0.87365	0.000111876	0.00024171	false	2	210477682	210679107	+	protein_coding	carbamoyl-phosphate synthase 1 [Source:HGNC Symbol%3BAcc:HGNC:2323]	K01948: CPS1; carbamoyl-phosphate synthase (ammonia) [EC:6.3.4.16]	hsa00220: Arginine biosynthesis - Homo sapiens (human); hsa00250: Alanine, aspartate and glutamate metabolism - Homo sapiens (human); hsa00910: Nitrogen metabolism - Homo sapiens (human); hsa01100: Metabolic pathways - Homo sapiens (human); hsa01200: Carbon metabolism - Homo sapiens (human); hsa01230: Biosynthesis of amino acids - Homo sapiens (human)
ENSG00000023041	ZDHHC6	7.4422	6.7817	7.1024	7.1768	7.222	7.0428	2.9919	3.1556	3.1684	3.0184	3.1665	3.0487	1704	1485	1541	1561	1660	1506	704	673	692	585	751	634	0.01608	0.777186	0.913254	FALSE	0.01149	0.880882	0.968304	FALSE	-1.116	8.43853e-62	9.06658e-61	down	-1.12365	2.76055e-64	2.84251e-63	down	10	112424428	112447572	-	protein_coding	zinc finger DHHC-type palmitoyltransferase 6 [Source:HGNC Symbol%3BAcc:HGNC:19160]	K20031: ZDHHC6; palmitoyltransferase ZDHHC6 [EC:2.3.1.225]	NA
ENSG00000023445	BIRC3	7.9423	8.5296	8.4437	7.4782	7.205	7.9001	39.4001	38.9763	39.0227	50.4304	50.6844	53.5556	1478	1518	1489	1322	1346	1373	7535	6756	6927	7944	9770	9052	-0.13391	0.0307773	0.196895	FALSE	0.42034	1.88607e-45	9.89977e-43	FALSE	2.87486	0	0	up	2.30827	0	0	up	11	102317450	102339403	+	protein_coding	baculoviral IAP repeat containing 3 [Source:HGNC Symbol%3BAcc:HGNC:591]	K16060: BIRC2_3; baculoviral IAP repeat-containing protein 2/3	hsa01524: Platinum drug resistance - Homo sapiens (human); hsa04064: NF-kappa B signaling pathway - Homo sapiens (human); hsa04120: Ubiquitin mediated proteolysis - Homo sapiens (human); hsa04210: Apoptosis - Homo sapiens (human); hsa04215: Apoptosis - multiple species - Homo sapiens (human); hsa04217: Necroptosis - Homo sapiens (human); hsa04390: Hippo signaling pathway - Homo sapiens (human); h…
ENSG00000023608	SNAPC1	13.7105	12.3813	12.7914	11.8414	12.7109	12.9789	5.2607	6.6907	6.0596	6.2948	7.4303	6.9473	880	760	778	722	819	778	347	400	371	342	494	405	-0.04304	0.574103	0.813084	FALSE	0.22571	0.0412275	0.266537	FALSE	-0.75893	3.3731e-16	1.35077e-15	false	-1.04052	3.75148e-27	2.04504e-26	down	14	61762420	61796428	+	protein_coding	small nuclear RNA activating complex polypeptide 1 [Source:HGNC Symbol%3BAcc:HGNC:11134]	K15208: SNAPC1; snRNA-activating protein complex subunit 1	NA
ENSG00000023892	DEF6	3.5407	3.5189	3.2989	3.5593	3.4556	3.7571	0.0466	0.0771	0.0418	0.0094	0.0154	0.0176	444	422	392	424	435	440	6	9	5	1	2	2	0.06403	0.515648	0.78324	FALSE	-1.92917	0.0640494	1	FALSE	-7.87466	5.20882e-33	3.38871e-32	down	-5.90654	3.48814e-65	3.64614e-64	down	6	35297818	35321771	+	protein_coding	DEF6 guanine nucleotide exchange factor [Source:HGNC Symbol%3BAcc:HGNC:2760]	K20072: SWAP70; switch-associated protein 70	NA
ENSG00000023909	GCLM	3.6855	3.6669	4.125	3.3232	4.146	4.2413	16.1056	16.1308	16.7113	17.4685	17.1144	17.5345	495	471	525	424	559	532	2223	2018	2141	1986	2381	2139	0.03739	0.720831	0.891107	FALSE	0.11309	0.0120684	0.126692	FALSE	2.25218	4.40612e-200	1.72366e-198	up	2.16472	2.05458e-231	8.06895e-230	up	1	93885199	93909456	-	protein_coding	glutamate-cysteine ligase modifier subunit [Source:HGNC Symbol%3BAcc:HGNC:4312]	K11205: GCLM; glutamate--cysteine ligase regulatory subunit	hsa00270: Cysteine and methionine metabolism - Homo sapiens (human); hsa00480: Glutathione metabolism - Homo sapiens (human); hsa01100: Metabolic pathways - Homo sapiens (human); hsa01240: Biosynthesis of cofactors - Homo sapiens (human); hsa04216: Ferroptosis - Homo sapiens (human)
ENSG00000024422	EHD2	66.5158	70.3431	64.3814	70.7168	71.1377	70.9631	8.1302	8.9362	7.7675	6.9901	7.5893	7.2436	6329	6401	5805	6392	6795	6306	795	792	705	563	748	626	0.08879	0.028716	0.188143	FALSE	-0.16178	0.042487	0.269619	FALSE	-3.18471	0	0	down	-2.9479	0	0	down	19	47713422	47743134	+	protein_coding	EH domain containing 2 [Source:HGNC Symbol%3BAcc:HGNC:3243]	K12469: EHD2; EH domain-containing protein 2	hsa04144: Endocytosis - Homo sapiens (human)
ENSG00000024526	DEPDC1	5.1662	4.7581	5.1269	4.9846	5.3031	5.4512	11.9718	12.283	12.5248	11.3091	11.937	11.8658	755	665	710	692	778	744	1798	1672	1746	1399	1807	1575	0.07258	0.355755	0.673932	FALSE	-0.04307	0.4003	0.777063	FALSE	1.25676	1.22919e-79	1.66187e-78	up	1.36057	2.64056e-102	4.28744e-101	up	1	68474152	68497221	-	protein_coding	DEP domain containing 1 [Source:HGNC Symbol%3BAcc:HGNC:22949]	NA	NA
ENSG00000025039	RRAGD	1.1022	1.1856	1.2719	1.1435	1.1927	1.265	5.3547	5.8057	6.0182	5.4986	5.8177	6.05	139	143	152	137	151	149	694	682	724	587	760	693	0.02518	0.878266	1	FALSE	0.0399	0.612527	0.881744	FALSE	2.36897	1.21605e-95	2.01239e-94	up	2.34285	1.10674e-92	1.60574e-91	up	6	89364616	89412273	-	protein_coding	Ras related GTP binding D [Source:HGNC Symbol%3BAcc:HGNC:19903]	K16186: RRAGC_D; Ras-related GTP-binding protein C/D	hsa04140: Autophagy - animal - Homo sapiens (human); hsa04150: mTOR signaling pathway - Homo sapiens (human); hsa05131: Shigellosis - Homo sapiens (human)
ENSG00000025423	HSD17B6	0.1067	0.1116	0.0563	0.0749	0.124	0.1333	1.8168	1.6417	1.5472	1.4914	1.8196	1.3313	6	6	3	4	7	7	105	86	83	71	106	68	0.28089	0.735477	1	FALSE	-0.08221	0.703049	1	FALSE	3.90552	4.89655e-19	2.17713e-18	up	4.25673	4.87959e-21	2.24108e-20	up	12	56752161	56787790	+	protein_coding	hydroxysteroid 17-beta dehydrogenase 6 [Source:HGNC Symbol%3BAcc:HGNC:23316]	K13369: HSD17B6; 17beta-estradiol 17-dehydrogenase / all-trans-retinol dehydrogenase (NAD+) / 3alpha(17beta)-hydroxysteroid dehydrogenase (NAD+) [EC:1.1.1.62 1.1.1.105 1.1.1.239]	hsa00140: Steroid hormone biosynthesis - Homo sapiens (human); hsa00830: Retinol metabolism - Homo sapiens (human); hsa01100: Metabolic pathways - Homo sapiens (human); hsa01240: Biosynthesis of cofactors - Homo sapiens (human)
ENSG00000026025	VIM	51.5371	50.6902	46.3391	49.807	53.453	49.9852	355.115	354.697	355.754	352.229	347.676	338.952	6603	6211	5626	6062	6875	5981	46757	42329	43478	38200	46141	39443	0.05299	0.242084	0.56915	FALSE	-0.01374	0.536438	0.850666	FALSE	2.85943	0	0	up	2.91386	0	0	up	10	17228241	17237593	+	protein_coding	vimentin [Source:HGNC Symbol%3BAcc:HGNC:12692]	K07606: VIM; vimentin	hsa05169: Epstein-Barr virus infection - Homo sapiens (human); hsa05206: MicroRNAs in cancer - Homo sapiens (human)
ENSG00000026036	RTEL1-TNFRSF6B	2.3414	2.0395	1.7957	2.0017	1.8455	1.6745	0.6442	0.7202	0.9269	0.6876	0.8149	0.9147	527	439	383	428	417	352	149	151	199	131	190	187	-0.15345	0.176163	0.494517	FALSE	0.10286	0.544498	1	FALSE	-1.09178	2.3714e-15	9.21642e-15	down	-1.36121	2.83374e-21	1.30993e-20	down	20	63659300	63698684	+	protein_coding	RTEL1-TNFRSF6B readthrough (NMD candidate) [Source:HGNC Symbol%3BAcc:HGNC:44095]	NA	NA
ENSG00000026103	FAS	2.2203	1.97	2.0623	1.7932	2.0126	2.0335	0.6424	0.583	0.7094	0.718	0.6386	0.7238	1611	1367	1418	1236	1466	1378	479	394	491	441	480	477	-0.09049	0.169372	0.484096	FALSE	0.12526	0.208748	0.599375	FALSE	-1.3928	4.03245e-65	4.51767e-64	down	-1.62012	5.46161e-92	7.8272e-91	down	10	88953813	89029605	+	protein_coding	Fas cell surface death receptor [Source:HGNC Symbol%3BAcc:HGNC:11920]	K04390: TNFRSF6, FAS, CD95; tumor necrosis factor receptor superfamily member 6	hsa01524: Platinum drug resistance - Homo sapiens (human); hsa04010: MAPK signaling pathway - Homo sapiens (human); hsa04060: Cytokine-cytokine receptor interaction - Homo sapiens (human); hsa04115: p53 signaling pathway - Homo sapiens (human); hsa04210: Apoptosis - Homo sapiens (human); hsa04217: Necroptosis - Homo sapiens (human); hsa04650: Natural killer cell mediated cytotoxicity - Homo sapie…
ENSG00000026297	RNASET2	0.8791	0.8846	0.9036	0.7446	0.7953	0.7641	0.4106	0.3908	0.4033	0.3616	0.3235	0.3393	425	409	414	342	386	345	204	176	186	148	162	149	-0.20257	0.0463999	0.249073	FALSE	-0.21356	0.149644	1	FALSE	-1.07338	7.93267e-16	3.14082e-15	down	-1.07442	2.41352e-19	1.05103e-18	down	6	166922113	166957191	-	protein_coding	ribonuclease T2 [Source:HGNC Symbol%3BAcc:HGNC:21686]	K01166: RNASET2; ribonuclease T2 [EC:4.6.1.19]	NA
ENSG00000026559	KCNG1	0	0.0078	0.0079	0.0079	0.0074	0.008	8.0873	8.3541	7.9777	8.7608	8.2397	7.9595	0	1	1	1	1	1	1114	1043	1020	994	1144	969	0.58569	0.779048	1	FALSE	0.05396	0.402336	0.777063	FALSE	10.1663	6.2831e-34	4.17992e-33	up	10.7013	1.34897e-25	7.0772e-25	up	20	51003656	51023107	-	protein_coding	potassium voltage-gated channel modifier subfamily G member 1 [Source:HGNC Symbol%3BAcc:HGNC:6248]	K04900: KCNG1, KV6.1; potassium voltage-gated channel subfamily G member 1	NA
ENSG00000026652	AGPAT4	1.6553	1.636	1.5584	1.6679	1.7365	1.7633	3.3759	3.5451	3.435	3.7135	3.5901	3.6887	584	552	521	559	615	581	1224	1165	1156	1109	1312	1182	0.09962	0.244108	0.571051	FALSE	0.10864	0.063066	0.337245	FALSE	1.187	2.19696e-60	2.31462e-59	up	1.16569	4.47985e-57	4.19132e-56	up	6	161129967	161274061	-	protein_coding	1-acylglycerol-3-phosphate O-acyltransferase 4 [Source:HGNC Symbol%3BAcc:HGNC:20885]	K13523: AGPAT3_4; lysophosphatidic acid acyltransferase / lysophosphatidylinositol acyltransferase [EC:2.3.1.51 2.3.1.-]	hsa00561: Glycerolipid metabolism - Homo sapiens (human); hsa00564: Glycerophospholipid metabolism - Homo sapiens (human); hsa01100: Metabolic pathways - Homo sapiens (human); hsa04072: Phospholipase D signaling pathway - Homo sapiens (human)
ENSG00000027075	PRKCH	2.7499	3.0501	2.8638	2.7379	3.0361	2.7946	0.58	0.6399	0.5349	0.6081	0.6277	0.4872	609	646	601	576	675	578	132	132	113	114	144	98	-0.00715	0.934222	0.978516	FALSE	-0.00124	0.994566	1	FALSE	-2.21339	1.60933e-65	1.81834e-64	down	-2.233	1.21604e-72	1.39624e-71	down	14	61187559	61550976	+	protein_coding	protein kinase C eta [Source:HGNC Symbol%3BAcc:HGNC:9403]	K18051: PRKCH; novel protein kinase C eta type [EC:2.7.11.13]	hsa04270: Vascular smooth muscle contraction - Homo sapiens (human); hsa04750: Inflammatory mediator regulation of TRP channels - Homo sapiens (human)
ENSG00000027847	B4GALT7	10.0211	10.0196	9.3079	9.8516	9.9082	9.7281	2.5627	3.0053	3.0041	2.6123	2.7664	2.6535	1210	1157	1065	1130	1201	1097	318	338	346	267	346	291	0.01498	0.815405	0.929502	FALSE	-0.06845	0.54596	0.854563	FALSE	-1.77627	5.20415e-96	8.65412e-95	down	-1.70616	6.2583e-85	8.33705e-84	down	5	177600132	177610330	+	protein_coding	beta-1%2C4-galactosyltransferase 7 [Source:HGNC Symbol%3BAcc:HGNC:930]	K00733: B4GALT7; xylosylprotein 4-beta-galactosyltransferase [EC:2.4.1.133]	hsa00532: Glycosaminoglycan biosynthesis - chondroitin sulfate / dermatan sulfate - Homo sapiens (human); hsa00534: Glycosaminoglycan biosynthesis - heparan sulfate / heparin - Homo sapiens (human); hsa01100: Metabolic pathways - Homo sapiens (human)
ENSG00000027869	SH2D2A	0.4367	0.7441	0.5291	0.8512	1.1116	0.5195	0.2361	0.3125	0.1865	0.1911	0.1717	0.2315	27	44	31	50	69	30	15	18	11	10	11	13	0.54963	0.111505	1	FALSE	-0.28569	0.595196	1	FALSE	-1.97064	6.58007e-06	1.60356e-05	down	-1.14905	0.00854339	0.015096	down	1	156806243	156816848	-	protein_coding	SH2 domain containing 2A [Source:HGNC Symbol%3BAcc:HGNC:10821]	K08273: SH2D2A, VRAP; SH2 domain-containing protein 2A	hsa04370: VEGF signaling pathway - Homo sapiens (human)
ENSG00000028277	POU2F2	10.3804	10.2768	10.9777	9.8162	9.5196	9.3458	1.781	1.5442	1.4099	1.3468	1.3155	1.4807	2331	2207	2336	2094	2146	1960	411	323	302	256	306	302	-0.13295	0.00976339	0.0988623	FALSE	-0.17232	0.14723	0.513931	FALSE	-2.69437	1.36851e-264	7.43892e-263	down	-2.66552	7.64194e-266	3.59785e-264	down	19	42086110	42196585	-	protein_coding	POU class 2 homeobox 2 [Source:HGNC Symbol%3BAcc:HGNC:9213]	K09364: POU2F, OTF; POU domain transcription factor, class 2	hsa05168: Herpes simplex virus 1 infection - Homo sapiens (human); hsa05417: Lipid and atherosclerosis - Homo sapiens (human)
ENSG00000029153	BMAL2	25.419	26.0241	26.6355	22.7125	24.2288	24.0416	50.1764	49.295	49.4359	49.9689	50.4329	52.1229	4405	4313	4374	3739	4215	3891	8936	7957	8172	7330	9053	8204	-0.1292	0.00242792	0.0403116	FALSE	0.05728	0.0406538	0.263671	FALSE	1.2019	1.99654e-221	8.59991e-220	up	1.00322	6.41404e-183	1.93047e-181	up	12	27332836	27425289	+	protein_coding	basic helix-loop-helix ARNT like 2 [Source:HGNC Symbol%3BAcc:HGNC:18984]	K09099: ARNTL2, BMAL2; aryl hydrocarbon receptor nuclear translocator-like protein 2	NA
ENSG00000029534	ANK1	0.338	0.3381	0.2985	0.3674	0.2928	0.3029	0.0751	0.0394	0.0462	0.0477	0.0319	0.0364	92	88	77	95	80	77	21	10	12	11	9	9	-0.00963	0.964485	1	FALSE	-0.4605	0.420341	1	FALSE	-2.96729	5.93876e-15	2.27657e-14	down	-2.51788	1.59051e-13	5.57498e-13	down	8	41653220	41896741	-	protein_coding	ankyrin 1 [Source:HGNC Symbol%3BAcc:HGNC:492]	K10380: ANK; ankyrin	hsa05205: Proteoglycans in cancer - Homo sapiens (human)
ENSG00000029639	TFB1M	3.41	3.2882	3.7022	3.0414	2.8976	3.5355	7.3822	7.0687	7.2733	7.4184	6.4512	6.7407	347	320	357	294	296	336	772	670	706	639	680	623	-0.12713	0.280327	0.603305	FALSE	-0.05559	0.484032	0.825145	FALSE	1.21962	8.18581e-31	5.06188e-30	up	1.13508	1.08614e-34	6.9125e-34	up	6	155256134	155314493	-	protein_coding	transcription factor B1%2C mitochondrial [Source:HGNC Symbol%3BAcc:HGNC:17037]	K15266: TFB1M; dimethyladenosine transferase 1, mitochondrial [EC:2.1.1.-]	NA
[truncated: 8,865 more rows]
[truncated: 2 more columns]
